# Supplementary material for: Dynamic partitioning of branched-chain amino acids-derived nitrogen supports renal cancer progression
Source: Nat Commun. 2022 Dec 20;13:7830. doi: 10.1038/s41467-022-35036-4 (PMC9767928; doi:10.1038/s41467-022-35036-4)
Supplement: Supplementary file 4 — Supplementary Data 1 [file 41467_2022_35036_MOESM4_ESM.xlsx]

## Sheet: Sheet1
Supplementary Data 1
source	target
cpd:C00001_c	SDS
cpd:C02218_c	SDS
SDS	cpd:C00014_c
SDS	cpd:C00022_c
cpd:C00001_c	AOC3
cpd:C00007_c	AOC3
cpd:C01888_c	AOC3
AOC3	cpd:C00027_c
AOC3	cpd:C00014_c
AOC3	cpd:C00546_c
cpd:C00080_m	AOBUTDsm
cpd:C03508_m	AOBUTDsm
AOBUTDsm	cpd:C00011_m
AOBUTDsm	cpd:C01888_m
cpd:C00001_m	BETALDHxm
cpd:C00003_m	BETALDHxm
cpd:C00576_m	BETALDHxm
BETALDHxm	cpd:C00080_m
BETALDHxm	cpd:C00004_m
BETALDHxm	cpd:C00719_m
cpd:C00155_c	BHMT2
cpd:C00719_c	BHMT2
BHMT2	cpd:C01026_c
BHMT2	cpd:C00073_c
cpd:C00155_c	BHMT
cpd:C00719_c	BHMT
BHMT	cpd:C01026_c
BHMT	cpd:C00073_c
cpd:C00080_m	CHDH
cpd:C00016_m	CHDH
cpd:C00114_m	CHDH
CHDH	cpd:C01352_m
CHDH	cpd:C00576_m
cpd:C00080_m	DMGDH
cpd:C00001_m	DMGDH
cpd:C00016_m	DMGDH
cpd:C01026_m	DMGDH
DMGDH	cpd:C01352_m
DMGDH	cpd:C00067_m
DMGDH	cpd:C00213_m
cpd:C00080_m	AMT_DLD_GLDC_GCSH
cpd:C00037_m	AMT_DLD_GLDC_GCSH
cpd:C00248_m	AMT_DLD_GLDC_GCSH
AMT_DLD_GLDC_GCSH	cpd:C00011_m
AMT_DLD_GLDC_GCSH	alpam_m
cpd:C00101_m	AMT_DLD_GLD_GCSH>1
alpam_m	AMT_DLD_GLD_GCSH>1
AMT_DLD_GLD_GCSH>1	cpd:C00014_m
AMT_DLD_GLD_GCSH>1	cpd:C00579_m
AMT_DLD_GLD_GCSH>1	cpd:C00143_m
cpd:C00003_m	AMT_DLD_GLD_GCSH>2
cpd:C00579_m	AMT_DLD_GLD_GCSH>2
AMT_DLD_GLD_GCSH>2	cpd:C00080_m
AMT_DLD_GLD_GCSH>2	cpd:C00004_m
AMT_DLD_GLD_GCSH>2	cpd:C00248_m
cpd:C00080_m	AMT_DLD_GLD_GCSH>3
cpd:C00037_m	AMT_DLD_GLD_GCSH>3
cpd:C02051_m	AMT_DLD_GLD_GCSH>3
AMT_DLD_GLD_GCSH>3	cpd:C00011_m
AMT_DLD_GLD_GCSH>3	cpd:C01242_m
cpd:C00101_m	AMT_DLD_GLD_GCSH>4
cpd:C01242_m	AMT_DLD_GLD_GCSH>4
AMT_DLD_GLD_GCSH>4	cpd:C00014_m
AMT_DLD_GLD_GCSH>4	cpd:C00143_m
AMT_DLD_GLD_GCSH>4	cpd:C02972_m
cpd:C00003_m	AMT_DLD_GLD_GCSH>5
cpd:C02972_m	AMT_DLD_GLD_GCSH>5
AMT_DLD_GLD_GCSH>5	cpd:C00080_m
AMT_DLD_GLD_GCSH>5	cpd:C00004_m
AMT_DLD_GLD_GCSH>5	cpd:C02051_m
cpd:C00101_c	SHMT1
cpd:C00065_c	SHMT1
SHMT1	cpd:C00001_c
SHMT1	cpd:C00037_c
SHMT1	cpd:C00143_c
SHMT1_reverse	cpd:C00101_c
SHMT1_reverse	cpd:C00065_c
cpd:C00001_c	SHMT1_reverse
cpd:C00037_c	SHMT1_reverse
cpd:C00143_c	SHMT1_reverse
cpd:C00101_c	SHMT1>6
cpd:C00065_c	SHMT1>6
SHMT1>6	cpd:C00001_c
SHMT1>6	cpd:C00037_c
SHMT1>6	cpd:C00143_c
SHMT1>6_reverse	cpd:C00101_c
SHMT1>6_reverse	cpd:C00065_c
cpd:C00001_c	SHMT1>6_reverse
cpd:C00037_c	SHMT1>6_reverse
cpd:C00143_c	SHMT1>6_reverse
cpd:C00101_m	SHMT2
cpd:C00065_m	SHMT2
SHMT2	cpd:C00001_m
SHMT2	cpd:C00037_m
SHMT2	cpd:C00143_m
cpd:C00101_m	SHMT1>7
cpd:C00065_m	SHMT1>7
SHMT1>7	cpd:C00001_m
SHMT1>7	cpd:C00037_m
SHMT1>7	cpd:C00143_m
cpd:C00024_m	GCAT
cpd:C00037_m	GCAT
GCAT	cpd:C00010_m
GCAT	cpd:C03508_m
cpd:C00007_x	GLYOp
cpd:C00001_x	GLYOp
cpd:C00037_x	GLYOp
GLYOp	cpd:C00027_x
GLYOp	cpd:C00048_x
GLYOp	cpd:C00014_x
cpd:C00019_c	GNMT
cpd:C00037_c	GNMT
GNMT	cpd:C00080_c
GNMT	cpd:C00021_c
GNMT	cpd:C00213_c
cpd:C00003_c	OBDHc
cpd:C00109_c	OBDHc
cpd:C00010_c	OBDHc
OBDHc	cpd:C00080_c
OBDHc	cpd:C00004_c
OBDHc	cpd:C00011_c
OBDHc	cpd:C00100_c
cpd:C00003_c	PHGDH
cpd:C00197_c	PHGDH
PHGDH	cpd:C00080_c
PHGDH	cpd:C00004_c
PHGDH	cpd:C03232_c
cpd:C00025_c	PSAT1
cpd:C03232_c	PSAT1
PSAT1	cpd:C00026_c
PSAT1	cpd:C01005_c
cpd:C00025_c	PSAT1>8
cpd:C03232_c	PSAT1>8
PSAT1>8	cpd:C00026_c
PSAT1>8	cpd:C01005_c
cpd:C00001_c	8781
cpd:C01005_c	8781
8781	cpd:C00009_c
8781	cpd:C00065_c
cpd:C00001_c	PSPH
cpd:C01005_c	PSPH
PSPH	cpd:C00009_c
PSPH	cpd:C00065_c
cpd:C00065_c	SDS>9
SDS>9	cpd:C00001_c
SDS>9	cpd:C02218_c
cpd:C00188_c	SDS>10
SDS>10	cpd:C00014_c
SDS>10	cpd:C00109_c
cpd:C00188_c	SDSL
SDSL	cpd:C00014_c
SDSL	cpd:C00109_c
cpd:C00080_m	AMT
cpd:C00011_m	AMT
cpd:C00004_m	AMT
cpd:C00014_m	AMT
cpd:C00143_m	AMT
AMT	cpd:C00003_m
AMT	cpd:C00037_m
AMT	cpd:C00101_m
cpd:C00001_c	ALDH7A1
cpd:C00003_c	ALDH7A1
cpd:C00576_c	ALDH7A1
ALDH7A1	cpd:C00080_c
ALDH7A1	cpd:C00004_c
ALDH7A1	cpd:C00719_c
ALDH7A1_reverse	cpd:C00001_c
ALDH7A1_reverse	cpd:C00003_c
ALDH7A1_reverse	cpd:C00576_c
cpd:C00080_c	ALDH7A1_reverse
cpd:C00004_c	ALDH7A1_reverse
cpd:C00719_c	ALDH7A1_reverse
cpd:C00001_c	ALDH7A1>11
cpd:C00006_c	ALDH7A1>11
cpd:C00576_c	ALDH7A1>11
ALDH7A1>11	cpd:C00080_c
ALDH7A1>11	cpd:C00005_c
ALDH7A1>11	cpd:C00719_c
ALDH7A1>11_reverse	cpd:C00001_c
ALDH7A1>11_reverse	cpd:C00006_c
ALDH7A1>11_reverse	cpd:C00576_c
cpd:C00080_c	ALDH7A1>11_reverse
cpd:C00005_c	ALDH7A1>11_reverse
cpd:C00719_c	ALDH7A1>11_reverse
cpd:C00956_c	SLC25A21<1
cpd:C00026_m	SLC25A21<2
SLC25A21<1	cpd:C00956_m
SLC25A21<2	cpd:C00026_c
SLC25A21<1_reverse	cpd:C00956_c
SLC25A21<2_reverse	cpd:C00026_m
cpd:C00956_m	SLC25A21<1_reverse
cpd:C00026_c	SLC25A21<2_reverse
cpd:C00322_m	OGDH_DLD_PDHX_DLST
cpd:C00010_m	OGDH_DLD_PDHX_DLST
cpd:C00003_m	OGDH_DLD_PDHX_DLST
OGDH_DLD_PDHX_DLST	cpd:C00080_m
OGDH_DLD_PDHX_DLST	cpd:C00011_m
OGDH_DLD_PDHX_DLST	cpd:C00527_m
OGDH_DLD_PDHX_DLST	cpd:C00004_m
cpd:C00322_m	OGDH_DLD_PDH_DLST>12
cpd:C00010_m	OGDH_DLD_PDH_DLST>12
cpd:C00003_m	OGDH_DLD_PDH_DLST>12
OGDH_DLD_PDH_DLST>12	cpd:C00080_m
OGDH_DLD_PDH_DLST>12	cpd:C00011_m
OGDH_DLD_PDH_DLST>12	cpd:C00527_m
OGDH_DLD_PDH_DLST>12	cpd:C00004_m
cpd:C00001_m	AASAD3m
cpd:C00003_m	AASAD3m
cpd:C04076_m	AASAD3m
AASAD3m	cpd:C00080_m
AASAD3m	cpd:C00956_m
AASAD3m	cpd:C00004_m
cpd:C00322_c	AADAT
cpd:C00025_c	AADAT
AADAT	cpd:C00956_c
AADAT	cpd:C00026_c
cpd:C00322_c	AADAT>13
cpd:C00025_c	AADAT>13
AADAT>13	cpd:C00956_c
AADAT>13	cpd:C00026_c
cpd:C00080_m	AASS
cpd:C00005_m	AASS
cpd:C00026_m	AASS
cpd:C00047_m	AASS
AASS	cpd:C00001_m
AASS	cpd:C00006_m
AASS	cpd:C00449_m
cpd:C00001_m	AASS>14
cpd:C00006_m	AASS>14
cpd:C00449_m	AASS>14
AASS>14	cpd:C00080_m
AASS>14	cpd:C00005_m
AASS>14	cpd:C00025_m
AASS>14	cpd:C04076_m
cpd:C00026_m	AADAT>15
cpd:C00956_m	AADAT>15
AADAT>15	cpd:C00322_m
AADAT>15	cpd:C00025_m
cpd:C00001_c	2DR1PP
cpd:C00672_c	2DR1PP
2DR1PP	cpd:C00009_c
2DR1PP	cpd:C01801_c
cpd:C00022_m	AGXT2
3aib__D_m	AGXT2
AGXT2	cpd:C00349_m
AGXT2	cpd:C00041_m
AGXT2_reverse	cpd:C00022_m
AGXT2_reverse	3aib__D_m
cpd:C00349_m	AGXT2_reverse
cpd:C00041_m	AGXT2_reverse
cpd:C00026_m	ABAT
3aib__D_m	ABAT
ABAT	cpd:C00349_m
ABAT	cpd:C00025_m
ABAT_reverse	cpd:C00026_m
ABAT_reverse	3aib__D_m
cpd:C00349_m	ABAT_reverse
cpd:C00025_m	ABAT_reverse
cpd:C00288_e	SLC4A5<1
cpd:C01330_e	SLC4A5<2
SLC4A5<1	cpd:C00288_c
SLC4A5<2	cpd:C01330_c
SLC4A5<1_reverse	cpd:C00288_e
SLC4A5<2_reverse	cpd:C01330_e
cpd:C00288_c	SLC4A5<1_reverse
cpd:C01330_c	SLC4A5<2_reverse
cpd:C00288_e	SLC4A4<1
cpd:C01330_e	SLC4A4<2
SLC4A4<1	cpd:C00288_c
SLC4A4<2	cpd:C01330_c
SLC4A4<1_reverse	cpd:C00288_e
SLC4A4<2_reverse	cpd:C01330_e
cpd:C00288_c	SLC4A4<1_reverse
cpd:C01330_c	SLC4A4<2_reverse
cpd:C00288_e	SLC4A5>16<1
cpd:C01330_e	SLC4A5>16<2
SLC4A5>16<1	cpd:C00288_c
SLC4A5>16<2	cpd:C01330_c
SLC4A5>16<1_reverse	cpd:C00288_e
SLC4A5>16<2_reverse	cpd:C01330_e
cpd:C00288_c	SLC4A5>16<1_reverse
cpd:C01330_c	SLC4A5>16<2_reverse
cpd:C00288_e	SLC4A5>17<1
cpd:C01330_e	SLC4A5>17<2
SLC4A5>17<1	cpd:C00288_c
SLC4A5>17<2	cpd:C01330_c
SLC4A5>17<1_reverse	cpd:C00288_e
SLC4A5>17<2_reverse	cpd:C01330_e
cpd:C00288_c	SLC4A5>17<1_reverse
cpd:C01330_c	SLC4A5>17<2_reverse
cpd:C00288_e	SLC4A5>18<1
cpd:C01330_e	SLC4A5>18<2
SLC4A5>18<1	cpd:C00288_c
SLC4A5>18<2	cpd:C01330_c
SLC4A5>18<1_reverse	cpd:C00288_e
SLC4A5>18<2_reverse	cpd:C01330_e
cpd:C00288_c	SLC4A5>18<1_reverse
cpd:C01330_c	SLC4A5>18<2_reverse
cpd:C01205_c	3AIBt
3AIBt	cpd:C01205_e
cpd:C00440_e	FOLR1
FOLR1	cpd:C00440_c
FOLR1_reverse	cpd:C00440_e
cpd:C00440_c	FOLR1_reverse
cpd:C00440_e	FOLR1>19
FOLR1>19	cpd:C00440_c
FOLR1>19_reverse	cpd:C00440_e
cpd:C00440_c	FOLR1>19_reverse
cpd:C00440_e	FOLR1>20
FOLR1>20	cpd:C00440_c
FOLR1>20_reverse	cpd:C00440_e
cpd:C00440_c	FOLR1>20_reverse
cpd:C00440_e	FOLR1>21
FOLR1>21	cpd:C00440_c
FOLR1>21_reverse	cpd:C00440_e
cpd:C00440_c	FOLR1>21_reverse
cpd:C00440_e	FOLR3
FOLR3	cpd:C00440_c
FOLR3_reverse	cpd:C00440_e
cpd:C00440_c	FOLR3_reverse
cpd:C00440_e	FOLR1>22
FOLR1>22	cpd:C00440_c
FOLR1>22_reverse	cpd:C00440_e
cpd:C00440_c	FOLR1>22_reverse
cpd:C00440_e	FOLR1>23
FOLR1>23	cpd:C00440_c
FOLR1>23_reverse	cpd:C00440_e
cpd:C00440_c	FOLR1>23_reverse
cpd:C00001_c	SLC19A1<1
cpd:C00440_e	SLC19A1<2
SLC19A1<1	cpd:C00001_e
SLC19A1<2	cpd:C00440_c
SLC19A1<1_reverse	cpd:C00001_c
SLC19A1<2_reverse	cpd:C00440_e
cpd:C00001_e	SLC19A1<1_reverse
cpd:C00440_c	SLC19A1<2_reverse
cpd:C00001_c	SLC19A1>24<1
cpd:C00440_e	SLC19A1>24<2
SLC19A1>24<1	cpd:C00001_e
SLC19A1>24<2	cpd:C00440_c
SLC19A1>24<1_reverse	cpd:C00001_c
SLC19A1>24<2_reverse	cpd:C00440_e
cpd:C00001_e	SLC19A1>24<1_reverse
cpd:C00440_c	SLC19A1>24<2_reverse
cpd:C00080_e	SLC36A1<1
cpd:C00334_e	SLC36A1<2
SLC36A1<1	cpd:C00080_c
SLC36A1<2	cpd:C00334_c
SLC36A1<1_reverse	cpd:C00080_e
SLC36A1<2_reverse	cpd:C00334_e
cpd:C00080_c	SLC36A1<1_reverse
cpd:C00334_c	SLC36A1<2_reverse
cpd:C01330_e	SLC6A1<1
cpd:C00334_e	SLC6A1<2
SLC6A1<1	cpd:C01330_c
SLC6A1<2	cpd:C00334_c
SLC6A1<1_reverse	cpd:C01330_e
SLC6A1<2_reverse	cpd:C00334_e
cpd:C01330_c	SLC6A1<1_reverse
cpd:C00334_c	SLC6A1<2_reverse
cpd:C01330_e	SLC6A11<1
cpd:C00334_e	SLC6A11<2
SLC6A11<1	cpd:C01330_c
SLC6A11<2	cpd:C00334_c
SLC6A11<1_reverse	cpd:C01330_e
SLC6A11<2_reverse	cpd:C00334_e
cpd:C01330_c	SLC6A11<1_reverse
cpd:C00334_c	SLC6A11<2_reverse
cpd:C01330_e	SLC6A13<1
cpd:C00334_e	SLC6A13<2
SLC6A13<1	cpd:C01330_c
SLC6A13<2	cpd:C00334_c
SLC6A13<1_reverse	cpd:C01330_e
SLC6A13<2_reverse	cpd:C00334_e
cpd:C01330_c	SLC6A13<1_reverse
cpd:C00334_c	SLC6A13<2_reverse
cpd:C01330_e	SLC6A12<1
cpd:C00334_e	SLC6A12<2
SLC6A12<1	cpd:C01330_c
SLC6A12<2	cpd:C00334_c
SLC6A12<1_reverse	cpd:C01330_e
SLC6A12<2_reverse	cpd:C00334_e
cpd:C01330_c	SLC6A12<1_reverse
cpd:C00334_c	SLC6A12<2_reverse
cpd:C00080_e	SLC16A1<1
cpd:C00164_e	SLC16A1<2
SLC16A1<1	cpd:C00080_c
SLC16A1<2	cpd:C00164_c
SLC16A1<1_reverse	cpd:C00080_e
SLC16A1<2_reverse	cpd:C00164_e
cpd:C00080_c	SLC16A1<1_reverse
cpd:C00164_c	SLC16A1<2_reverse
cpd:C00080_e	SLC16A7<1
cpd:C00164_e	SLC16A7<2
SLC16A7<1	cpd:C00080_c
SLC16A7<2	cpd:C00164_c
SLC16A7<1_reverse	cpd:C00080_e
SLC16A7<2_reverse	cpd:C00164_e
cpd:C00080_c	SLC16A7<1_reverse
cpd:C00164_c	SLC16A7<2_reverse
cpd:C00080_c	SLC16A1>25<1
cpd:C00207_c	SLC16A1>25<2
SLC16A1>25<1	cpd:C00080_e
SLC16A1>25<2	cpd:C00207_e
SLC16A1>25<1_reverse	cpd:C00080_c
SLC16A1>25<2_reverse	cpd:C00207_c
cpd:C00080_e	SLC16A1>25<1_reverse
cpd:C00207_e	SLC16A1>25<2_reverse
cpd:C00080_c	SLC16A3<1
cpd:C00207_c	SLC16A3<2
SLC16A3<1	cpd:C00080_e
SLC16A3<2	cpd:C00207_e
SLC16A3<1_reverse	cpd:C00080_c
SLC16A3<2_reverse	cpd:C00207_c
cpd:C00080_e	SLC16A3<1_reverse
cpd:C00207_e	SLC16A3<2_reverse
cpd:C00080_c	SLC16A7>26<1
cpd:C00207_c	SLC16A7>26<2
SLC16A7>26<1	cpd:C00080_e
SLC16A7>26<2	cpd:C00207_e
SLC16A7>26<1_reverse	cpd:C00080_c
SLC16A7>26<2_reverse	cpd:C00207_c
cpd:C00080_e	SLC16A7>26<1_reverse
cpd:C00207_e	SLC16A7>26<2_reverse
cpd:C00080_e	ACt2r
cpd:C00033_e	ACt2r
ACt2r	cpd:C00080_c
ACt2r	cpd:C00033_c
ACt2r_reverse	cpd:C00080_e
ACt2r_reverse	cpd:C00033_e
cpd:C00080_c	ACt2r_reverse
cpd:C00033_c	ACt2r_reverse
cpd:C01330_e	SLC13A3<1
cpd:C00026_e	SLC13A3<2
SLC13A3<1	cpd:C01330_c
SLC13A3<2	cpd:C00026_c
SLC13A3<1_reverse	cpd:C01330_e
SLC13A3<2_reverse	cpd:C00026_e
cpd:C01330_c	SLC13A3<1_reverse
cpd:C00026_c	SLC13A3<2_reverse
cpd:C01330_e	SLC13A3>27<1
cpd:C00026_e	SLC13A3>27<2
SLC13A3>27<1	cpd:C01330_c
SLC13A3>27<2	cpd:C00026_c
SLC13A3>27<1_reverse	cpd:C01330_e
SLC13A3>27<2_reverse	cpd:C00026_e
cpd:C01330_c	SLC13A3>27<1_reverse
cpd:C00026_c	SLC13A3>27<2_reverse
cpd:C01330_e	SLC1A5<1
cpd:C00041_e	SLC1A5<2
cpd:C00152_c	SLC1A5<3
SLC1A5<1	cpd:C01330_c
SLC1A5<2	cpd:C00041_c
SLC1A5<3	cpd:C00152_e
SLC1A5<1_reverse	cpd:C01330_e
SLC1A5<2_reverse	cpd:C00041_e
SLC1A5<3_reverse	cpd:C00152_c
cpd:C01330_c	SLC1A5<1_reverse
cpd:C00041_c	SLC1A5<2_reverse
cpd:C00152_e	SLC1A5<3_reverse
cpd:C01330_e	SLC1A4<1
cpd:C00041_e	SLC1A4<2
cpd:C00097_c	SLC1A4<3
SLC1A4<1	cpd:C01330_c
SLC1A4<2	cpd:C00041_c
SLC1A4<3	cpd:C00097_e
SLC1A4<1_reverse	cpd:C01330_e
SLC1A4<2_reverse	cpd:C00041_e
SLC1A4<3_reverse	cpd:C00097_c
cpd:C01330_c	SLC1A4<1_reverse
cpd:C00041_c	SLC1A4<2_reverse
cpd:C00097_e	SLC1A4<3_reverse
cpd:C01330_e	SLC1A5>28<1
cpd:C00041_e	SLC1A5>28<2
cpd:C00097_c	SLC1A5>28<3
SLC1A5>28<1	cpd:C01330_c
SLC1A5>28<2	cpd:C00041_c
SLC1A5>28<3	cpd:C00097_e
SLC1A5>28<1_reverse	cpd:C01330_e
SLC1A5>28<2_reverse	cpd:C00041_e
SLC1A5>28<3_reverse	cpd:C00097_c
cpd:C01330_c	SLC1A5>28<1_reverse
cpd:C00041_c	SLC1A5>28<2_reverse
cpd:C00097_e	SLC1A5>28<3_reverse
cpd:C00041_e	SLC_complex_2<1
cpd:C00064_c	SLC_complex_2<2
SLC_complex_2<1	cpd:C00041_c
SLC_complex_2<2	cpd:C00064_e
SLC_complex_2<1_reverse	cpd:C00041_e
SLC_complex_2<2_reverse	cpd:C00064_c
cpd:C00041_c	SLC_complex_2<1_reverse
cpd:C00064_e	SLC_complex_2<2_reverse
cpd:C01330_e	SLC1A5>29<1
cpd:C00041_e	SLC1A5>29<2
cpd:C00064_c	SLC1A5>29<3
SLC1A5>29<1	cpd:C01330_c
SLC1A5>29<2	cpd:C00041_c
SLC1A5>29<3	cpd:C00064_e
SLC1A5>29<1_reverse	cpd:C01330_e
SLC1A5>29<2_reverse	cpd:C00041_e
SLC1A5>29<3_reverse	cpd:C00064_c
cpd:C01330_c	SLC1A5>29<1_reverse
cpd:C00041_c	SLC1A5>29<2_reverse
cpd:C00064_e	SLC1A5>29<3_reverse
cpd:C00041_e	SLC_complex_3<1
cpd:C00037_c	SLC_complex_3<2
SLC_complex_3<1	cpd:C00041_c
SLC_complex_3<2	cpd:C00037_e
SLC_complex_3<1_reverse	cpd:C00041_e
SLC_complex_3<2_reverse	cpd:C00037_c
cpd:C00041_c	SLC_complex_3<1_reverse
cpd:C00037_e	SLC_complex_3<2_reverse
cpd:C01330_e	SLC1A4>30<1
cpd:C00041_e	SLC1A4>30<2
cpd:C00065_c	SLC1A4>30<3
SLC1A4>30<1	cpd:C01330_c
SLC1A4>30<2	cpd:C00041_c
SLC1A4>30<3	cpd:C00065_e
SLC1A4>30<1_reverse	cpd:C01330_e
SLC1A4>30<2_reverse	cpd:C00041_e
SLC1A4>30<3_reverse	cpd:C00065_c
cpd:C01330_c	SLC1A4>30<1_reverse
cpd:C00041_c	SLC1A4>30<2_reverse
cpd:C00065_e	SLC1A4>30<3_reverse
cpd:C01330_e	SLC1A5>31<1
cpd:C00041_e	SLC1A5>31<2
cpd:C00065_c	SLC1A5>31<3
SLC1A5>31<1	cpd:C01330_c
SLC1A5>31<2	cpd:C00041_c
SLC1A5>31<3	cpd:C00065_e
SLC1A5>31<1_reverse	cpd:C01330_e
SLC1A5>31<2_reverse	cpd:C00041_e
SLC1A5>31<3_reverse	cpd:C00065_c
cpd:C01330_c	SLC1A5>31<1_reverse
cpd:C00041_c	SLC1A5>31<2_reverse
cpd:C00065_e	SLC1A5>31<3_reverse
cpd:C00080_e	SLC36A2<1
cpd:C00041_e	SLC36A2<2
SLC36A2<1	cpd:C00080_c
SLC36A2<2	cpd:C00041_c
SLC36A2<1_reverse	cpd:C00080_e
SLC36A2<2_reverse	cpd:C00041_e
cpd:C00080_c	SLC36A2<1_reverse
cpd:C00041_c	SLC36A2<2_reverse
cpd:C00080_e	SLC36A1>32<1
cpd:C00041_e	SLC36A1>32<2
SLC36A1>32<1	cpd:C00080_c
SLC36A1>32<2	cpd:C00041_c
SLC36A1>32<1_reverse	cpd:C00080_e
SLC36A1>32<2_reverse	cpd:C00041_e
cpd:C00080_c	SLC36A1>32<1_reverse
cpd:C00041_c	SLC36A1>32<2_reverse
cpd:C01330_e	SLC38A2<1
cpd:C00041_e	SLC38A2<2
SLC38A2<1	cpd:C01330_c
SLC38A2<2	cpd:C00041_c
SLC38A2<1_reverse	cpd:C01330_e
SLC38A2<2_reverse	cpd:C00041_e
cpd:C01330_c	SLC38A2<1_reverse
cpd:C00041_c	SLC38A2<2_reverse
cpd:C01330_e	SLC7A2<1
cpd:C00041_e	SLC7A2<2
SLC7A2<1	cpd:C01330_c
SLC7A2<2	cpd:C00041_c
SLC7A2<1_reverse	cpd:C01330_e
SLC7A2<2_reverse	cpd:C00041_e
cpd:C01330_c	SLC7A2<1_reverse
cpd:C00041_c	SLC7A2<2_reverse
cpd:C01330_e	SLC6A14<1
cpd:C00041_e	SLC6A14<2
SLC6A14<1	cpd:C01330_c
SLC6A14<2	cpd:C00041_c
SLC6A14<1_reverse	cpd:C01330_e
SLC6A14<2_reverse	cpd:C00041_e
cpd:C01330_c	SLC6A14<1_reverse
cpd:C00041_c	SLC6A14<2_reverse
cpd:C01330_e	SLC7A1<1
cpd:C00041_e	SLC7A1<2
SLC7A1<1	cpd:C01330_c
SLC7A1<2	cpd:C00041_c
SLC7A1<1_reverse	cpd:C01330_e
SLC7A1<2_reverse	cpd:C00041_e
cpd:C01330_c	SLC7A1<1_reverse
cpd:C00041_c	SLC7A1<2_reverse
cpd:C01330_e	SLC38A1<1
cpd:C00041_e	SLC38A1<2
SLC38A1<1	cpd:C01330_c
SLC38A1<2	cpd:C00041_c
SLC38A1<1_reverse	cpd:C01330_e
SLC38A1<2_reverse	cpd:C00041_e
cpd:C01330_c	SLC38A1<1_reverse
cpd:C00041_c	SLC38A1<2_reverse
cpd:C01330_e	SLC38A4<1
cpd:C00041_e	SLC38A4<2
SLC38A4<1	cpd:C01330_c
SLC38A4<2	cpd:C00041_c
SLC38A4<1_reverse	cpd:C01330_e
SLC38A4<2_reverse	cpd:C00041_e
cpd:C01330_c	SLC38A4<1_reverse
cpd:C00041_c	SLC38A4<2_reverse
cpd:C01330_e	SLC7A3<1
cpd:C00041_e	SLC7A3<2
SLC7A3<1	cpd:C01330_c
SLC7A3<2	cpd:C00041_c
SLC7A3<1_reverse	cpd:C01330_e
SLC7A3<2_reverse	cpd:C00041_e
cpd:C01330_c	SLC7A3<1_reverse
cpd:C00041_c	SLC7A3<2_reverse
cpd:C01330_e	SLC_CLTRN<1
cpd:C00041_e	SLC_CLTRN<2
SLC_CLTRN<1	cpd:C01330_c
SLC_CLTRN<2	cpd:C00041_c
SLC_CLTRN<1_reverse	cpd:C01330_e
SLC_CLTRN<2_reverse	cpd:C00041_e
cpd:C01330_c	SLC_CLTRN<1_reverse
cpd:C00041_c	SLC_CLTRN<2_reverse
cpd:C01330_e	ACE2<1
cpd:C00041_e	ACE2<2
ACE2<1	cpd:C01330_c
ACE2<2	cpd:C00041_c
ACE2<1_reverse	cpd:C01330_e
ACE2<2_reverse	cpd:C00041_e
cpd:C01330_c	ACE2<1_reverse
cpd:C00041_c	ACE2<2_reverse
cpd:C01330_e	SLC1A4>33<1
cpd:C00041_e	SLC1A4>33<2
cpd:C00188_c	SLC1A4>33<3
SLC1A4>33<1	cpd:C01330_c
SLC1A4>33<2	cpd:C00041_c
SLC1A4>33<3	cpd:C00188_e
SLC1A4>33<1_reverse	cpd:C01330_e
SLC1A4>33<2_reverse	cpd:C00041_e
SLC1A4>33<3_reverse	cpd:C00188_c
cpd:C01330_c	SLC1A4>33<1_reverse
cpd:C00041_c	SLC1A4>33<2_reverse
cpd:C00188_e	SLC1A4>33<3_reverse
cpd:C01330_e	SLC1A5>34<1
cpd:C00041_e	SLC1A5>34<2
cpd:C00188_c	SLC1A5>34<3
SLC1A5>34<1	cpd:C01330_c
SLC1A5>34<2	cpd:C00041_c
SLC1A5>34<3	cpd:C00188_e
SLC1A5>34<1_reverse	cpd:C01330_e
SLC1A5>34<2_reverse	cpd:C00041_e
SLC1A5>34<3_reverse	cpd:C00188_c
cpd:C01330_c	SLC1A5>34<1_reverse
cpd:C00041_c	SLC1A5>34<2_reverse
cpd:C00188_e	SLC1A5>34<3_reverse
cpd:C00080_c	SLC38A5<1
cpd:C01330_e	SLC38A5<2
cpd:C00041_e	SLC38A5<3
SLC38A5<1	cpd:C00080_e
SLC38A5<2	cpd:C01330_c
SLC38A5<3	cpd:C00041_c
SLC38A5<1_reverse	cpd:C00080_c
SLC38A5<2_reverse	cpd:C01330_e
SLC38A5<3_reverse	cpd:C00041_e
cpd:C00080_e	SLC38A5<1_reverse
cpd:C01330_c	SLC38A5<2_reverse
cpd:C00041_c	SLC38A5<3_reverse
cpd:C00080_c	SLC38A3<1
cpd:C01330_e	SLC38A3<2
cpd:C00041_e	SLC38A3<3
SLC38A3<1	cpd:C00080_e
SLC38A3<2	cpd:C01330_c
SLC38A3<3	cpd:C00041_c
SLC38A3<1_reverse	cpd:C00080_c
SLC38A3<2_reverse	cpd:C01330_e
SLC38A3<3_reverse	cpd:C00041_e
cpd:C00080_e	SLC38A3<1_reverse
cpd:C01330_c	SLC38A3<2_reverse
cpd:C00041_c	SLC38A3<3_reverse
cpd:C00047_c	SLC_complex_1<1
cpd:C00062_e	SLC_complex_1<2
SLC_complex_1<1	cpd:C00047_e
SLC_complex_1<2	cpd:C00062_c
SLC_complex_1<1_reverse	cpd:C00047_c
SLC_complex_1<2_reverse	cpd:C00062_e
cpd:C00047_e	SLC_complex_1<1_reverse
cpd:C00062_c	SLC_complex_1<2_reverse
cpd:C01330_e	SLC6A14>35<1
cpd:C00062_e	SLC6A14>35<2
SLC6A14>35<1	cpd:C01330_c
SLC6A14>35<2	cpd:C00062_c
SLC6A14>35<1_reverse	cpd:C01330_e
SLC6A14>35<2_reverse	cpd:C00062_e
cpd:C01330_c	SLC6A14>35<1_reverse
cpd:C00062_c	SLC6A14>35<2_reverse
cpd:C00062_e	SLC7A1>36<1
SLC7A1>36<1	cpd:C00062_c
SLC7A1>36<1_reverse	cpd:C00062_e
cpd:C00062_c	SLC7A1>36<1_reverse
cpd:C00062_e	SLC7A2>37<1
SLC7A2>37<1	cpd:C00062_c
SLC7A2>37<1_reverse	cpd:C00062_e
cpd:C00062_c	SLC7A2>37<1_reverse
cpd:C00062_e	SLC38A4>38<1
SLC38A4>38<1	cpd:C00062_c
SLC38A4>38<1_reverse	cpd:C00062_e
cpd:C00062_c	SLC38A4>38<1_reverse
cpd:C00062_e	SLC7A3>39<1
SLC7A3>39<1	cpd:C00062_c
SLC7A3>39<1_reverse	cpd:C00062_e
cpd:C00062_c	SLC7A3>39<1_reverse
cpd:C01330_e	SLC1A5>40<1
cpd:C00041_c	SLC1A5>40<2
cpd:C00152_e	SLC1A5>40<3
SLC1A5>40<1	cpd:C01330_c
SLC1A5>40<2	cpd:C00041_e
SLC1A5>40<3	cpd:C00152_c
SLC1A5>40<1_reverse	cpd:C01330_e
SLC1A5>40<2_reverse	cpd:C00041_c
SLC1A5>40<3_reverse	cpd:C00152_e
cpd:C01330_c	SLC1A5>40<1_reverse
cpd:C00041_e	SLC1A5>40<2_reverse
cpd:C00152_c	SLC1A5>40<3_reverse
cpd:C01330_e	SLC1A5>41<1
cpd:C00152_e	SLC1A5>41<2
cpd:C00097_c	SLC1A5>41<3
SLC1A5>41<1	cpd:C01330_c
SLC1A5>41<2	cpd:C00152_c
SLC1A5>41<3	cpd:C00097_e
SLC1A5>41<1_reverse	cpd:C01330_e
SLC1A5>41<2_reverse	cpd:C00152_e
SLC1A5>41<3_reverse	cpd:C00097_c
cpd:C01330_c	SLC1A5>41<1_reverse
cpd:C00152_c	SLC1A5>41<2_reverse
cpd:C00097_e	SLC1A5>41<3_reverse
cpd:C01330_e	SLC1A5>42<1
cpd:C00152_e	SLC1A5>42<2
cpd:C00064_c	SLC1A5>42<3
SLC1A5>42<1	cpd:C01330_c
SLC1A5>42<2	cpd:C00152_c
SLC1A5>42<3	cpd:C00064_e
SLC1A5>42<1_reverse	cpd:C01330_e
SLC1A5>42<2_reverse	cpd:C00152_e
SLC1A5>42<3_reverse	cpd:C00064_c
cpd:C01330_c	SLC1A5>42<1_reverse
cpd:C00152_c	SLC1A5>42<2_reverse
cpd:C00064_e	SLC1A5>42<3_reverse
cpd:C01330_e	SLC1A5>43<1
cpd:C00152_e	SLC1A5>43<2
cpd:C00065_c	SLC1A5>43<3
SLC1A5>43<1	cpd:C01330_c
SLC1A5>43<2	cpd:C00152_c
SLC1A5>43<3	cpd:C00065_e
SLC1A5>43<1_reverse	cpd:C01330_e
SLC1A5>43<2_reverse	cpd:C00152_e
SLC1A5>43<3_reverse	cpd:C00065_c
cpd:C01330_c	SLC1A5>43<1_reverse
cpd:C00152_c	SLC1A5>43<2_reverse
cpd:C00065_e	SLC1A5>43<3_reverse
cpd:C01330_e	SLC38A1>44<1
cpd:C00152_e	SLC38A1>44<2
SLC38A1>44<1	cpd:C01330_c
SLC38A1>44<2	cpd:C00152_c
SLC38A1>44<1_reverse	cpd:C01330_e
SLC38A1>44<2_reverse	cpd:C00152_e
cpd:C01330_c	SLC38A1>44<1_reverse
cpd:C00152_c	SLC38A1>44<2_reverse
cpd:C01330_e	SLC6A14>45<1
cpd:C00152_e	SLC6A14>45<2
SLC6A14>45<1	cpd:C01330_c
SLC6A14>45<2	cpd:C00152_c
SLC6A14>45<1_reverse	cpd:C01330_e
SLC6A14>45<2_reverse	cpd:C00152_e
cpd:C01330_c	SLC6A14>45<1_reverse
cpd:C00152_c	SLC6A14>45<2_reverse
cpd:C01330_e	SLC38A2>46<1
cpd:C00152_e	SLC38A2>46<2
SLC38A2>46<1	cpd:C01330_c
SLC38A2>46<2	cpd:C00152_c
SLC38A2>46<1_reverse	cpd:C01330_e
SLC38A2>46<2_reverse	cpd:C00152_e
cpd:C01330_c	SLC38A2>46<1_reverse
cpd:C00152_c	SLC38A2>46<2_reverse
cpd:C01330_e	SLC38A4>47<1
cpd:C00152_e	SLC38A4>47<2
SLC38A4>47<1	cpd:C01330_c
SLC38A4>47<2	cpd:C00152_c
SLC38A4>47<1_reverse	cpd:C01330_e
SLC38A4>47<2_reverse	cpd:C00152_e
cpd:C01330_c	SLC38A4>47<1_reverse
cpd:C00152_c	SLC38A4>47<2_reverse
cpd:C01330_e	SLC_CLTRN>48<1
cpd:C00152_e	SLC_CLTRN>48<2
SLC_CLTRN>48<1	cpd:C01330_c
SLC_CLTRN>48<2	cpd:C00152_c
SLC_CLTRN>48<1_reverse	cpd:C01330_e
SLC_CLTRN>48<2_reverse	cpd:C00152_e
cpd:C01330_c	SLC_CLTRN>48<1_reverse
cpd:C00152_c	SLC_CLTRN>48<2_reverse
cpd:C01330_e	ACE2>49<1
cpd:C00152_e	ACE2>49<2
ACE2>49<1	cpd:C01330_c
ACE2>49<2	cpd:C00152_c
ACE2>49<1_reverse	cpd:C01330_e
ACE2>49<2_reverse	cpd:C00152_e
cpd:C01330_c	ACE2>49<1_reverse
cpd:C00152_c	ACE2>49<2_reverse
cpd:C01330_e	SLC1A5>50<1
cpd:C00152_e	SLC1A5>50<2
cpd:C00188_c	SLC1A5>50<3
SLC1A5>50<1	cpd:C01330_c
SLC1A5>50<2	cpd:C00152_c
SLC1A5>50<3	cpd:C00188_e
SLC1A5>50<1_reverse	cpd:C01330_e
SLC1A5>50<2_reverse	cpd:C00152_e
SLC1A5>50<3_reverse	cpd:C00188_c
cpd:C01330_c	SLC1A5>50<1_reverse
cpd:C00152_c	SLC1A5>50<2_reverse
cpd:C00188_e	SLC1A5>50<3_reverse
cpd:C00080_c	SLC38A5>51<1
cpd:C01330_e	SLC38A5>51<2
cpd:C00152_e	SLC38A5>51<3
SLC38A5>51<1	cpd:C00080_e
SLC38A5>51<2	cpd:C01330_c
SLC38A5>51<3	cpd:C00152_c
SLC38A5>51<1_reverse	cpd:C00080_c
SLC38A5>51<2_reverse	cpd:C01330_e
SLC38A5>51<3_reverse	cpd:C00152_e
cpd:C00080_e	SLC38A5>51<1_reverse
cpd:C01330_c	SLC38A5>51<2_reverse
cpd:C00152_c	SLC38A5>51<3_reverse
cpd:C00080_c	SLC38A3>52<1
cpd:C01330_e	SLC38A3>52<2
cpd:C00152_e	SLC38A3>52<3
SLC38A3>52<1	cpd:C00080_e
SLC38A3>52<2	cpd:C01330_c
SLC38A3>52<3	cpd:C00152_c
SLC38A3>52<1_reverse	cpd:C00080_c
SLC38A3>52<2_reverse	cpd:C01330_e
SLC38A3>52<3_reverse	cpd:C00152_e
cpd:C00080_e	SLC38A3>52<1_reverse
cpd:C01330_c	SLC38A3>52<2_reverse
cpd:C00152_c	SLC38A3>52<3_reverse
cpd:C00001_c	SLC32A1
cpd:C00002_c	SLC32A1
cpd:C00099_c	SLC32A1
SLC32A1	cpd:C00008_c
SLC32A1	cpd:C00080_c
SLC32A1	cpd:C00009_c
SLC32A1	cpd:C00099_e
SLC32A1_reverse	cpd:C00001_c
SLC32A1_reverse	cpd:C00002_c
SLC32A1_reverse	cpd:C00099_c
cpd:C00008_c	SLC32A1_reverse
cpd:C00080_c	SLC32A1_reverse
cpd:C00009_c	SLC32A1_reverse
cpd:C00099_e	SLC32A1_reverse
cpd:C01330_e	SLC5A7<1
cpd:C00114_e	SLC5A7<2
SLC5A7<1	cpd:C01330_c
SLC5A7<2	cpd:C00114_c
SLC5A7<1_reverse	cpd:C01330_e
SLC5A7<2_reverse	cpd:C00114_e
cpd:C01330_c	SLC5A7<1_reverse
cpd:C00114_c	SLC5A7<2_reverse
cpd:C00114_e	SLC22A2<1
SLC22A2<1	cpd:C00114_c
SLC22A2<1_reverse	cpd:C00114_e
cpd:C00114_c	SLC22A2<1_reverse
cpd:C00114_e	SLC22A5<1
SLC22A5<1	cpd:C00114_c
SLC22A5<1_reverse	cpd:C00114_e
cpd:C00114_c	SLC22A5<1_reverse
cpd:C00114_e	SLC22A2>53<1
SLC22A2>53<1	cpd:C00114_c
SLC22A2>53<1_reverse	cpd:C00114_e
cpd:C00114_c	SLC22A2>53<1_reverse
cpd:C00001_c	ABCA1
cpd:C00002_c	ABCA1
cpd:C00187_c	ABCA1
ABCA1	cpd:C00008_c
ABCA1	cpd:C00080_c
ABCA1	cpd:C00009_c
ABCA1	cpd:C00187_e
cpd:C00001_c	ABCG5_ABCG8
cpd:C00002_c	ABCG5_ABCG8
cpd:C00187_c	ABCG5_ABCG8
ABCG5_ABCG8	cpd:C00008_c
ABCG5_ABCG8	cpd:C00080_c
ABCG5_ABCG8	cpd:C00009_c
ABCG5_ABCG8	cpd:C00187_e
cpd:C01330_e	SLC13A2<1
cpd:C00158_e	SLC13A2<2
SLC13A2<1	cpd:C01330_c
SLC13A2<2	cpd:C00158_c
SLC13A2<1_reverse	cpd:C01330_e
SLC13A2<2_reverse	cpd:C00158_e
cpd:C01330_c	SLC13A2<1_reverse
cpd:C00158_c	SLC13A2<2_reverse
cpd:C00698_e	SLC26A4<1
cpd:C00058_c	SLC26A4<2
SLC26A4<1	cpd:C00698_c
SLC26A4<2	cpd:C00058_e
SLC26A4<1_reverse	cpd:C00698_e
SLC26A4<2_reverse	cpd:C00058_c
cpd:C00698_c	SLC26A4<1_reverse
cpd:C00058_e	SLC26A4<2_reverse
cpd:C00288_c	SLC26A6<1
cpd:C00698_e	SLC26A6<2
SLC26A6<1	cpd:C00288_e
SLC26A6<2	cpd:C00698_c
SLC26A6<1_reverse	cpd:C00288_c
SLC26A6<2_reverse	cpd:C00698_e
cpd:C00288_e	SLC26A6<1_reverse
cpd:C00698_c	SLC26A6<2_reverse
cpd:C00288_c	SLC26A6>54<1
cpd:C00698_e	SLC26A6>54<2
SLC26A6>54<1	cpd:C00288_e
SLC26A6>54<2	cpd:C00698_c
SLC26A6>54<1_reverse	cpd:C00288_c
SLC26A6>54<2_reverse	cpd:C00698_e
cpd:C00288_e	SLC26A6>54<1_reverse
cpd:C00698_c	SLC26A6>54<2_reverse
cpd:C00288_c	SLC26A6>55<1
cpd:C00698_e	SLC26A6>55<2
SLC26A6>55<1	cpd:C00288_e
SLC26A6>55<2	cpd:C00698_c
SLC26A6>55<1_reverse	cpd:C00288_c
SLC26A6>55<2_reverse	cpd:C00698_e
cpd:C00288_e	SLC26A6>55<1_reverse
cpd:C00698_c	SLC26A6>55<2_reverse
cpd:C00001_c	SLC26A6>56<1
cpd:C00698_e	SLC26A6>56<2
SLC26A6>56<1	cpd:C00001_e
SLC26A6>56<2	cpd:C00698_c
SLC26A6>56<1_reverse	cpd:C00001_c
SLC26A6>56<2_reverse	cpd:C00698_e
cpd:C00001_e	SLC26A6>56<1_reverse
cpd:C00698_c	SLC26A6>56<2_reverse
cpd:C00001_c	SLC26A6>57<1
cpd:C00698_e	SLC26A6>57<2
SLC26A6>57<1	cpd:C00001_e
SLC26A6>57<2	cpd:C00698_c
SLC26A6>57<1_reverse	cpd:C00001_c
SLC26A6>57<2_reverse	cpd:C00698_e
cpd:C00001_e	SLC26A6>57<1_reverse
cpd:C00698_c	SLC26A6>57<2_reverse
cpd:C00001_c	SLC26A6>58<1
cpd:C00698_e	SLC26A6>58<2
SLC26A6>58<1	cpd:C00001_e
SLC26A6>58<2	cpd:C00698_c
SLC26A6>58<1_reverse	cpd:C00001_c
SLC26A6>58<2_reverse	cpd:C00698_e
cpd:C00001_e	SLC26A6>58<1_reverse
cpd:C00698_c	SLC26A6>58<2_reverse
cpd:C00698_e	SLC26A6>59<1
cpd:C00209_c	SLC26A6>59<2
SLC26A6>59<1	cpd:C00698_c
SLC26A6>59<2	cpd:C00209_e
SLC26A6>59<1_reverse	cpd:C00698_e
SLC26A6>59<2_reverse	cpd:C00209_c
cpd:C00698_c	SLC26A6>59<1_reverse
cpd:C00209_e	SLC26A6>59<2_reverse
cpd:C00698_e	SLC26A6>60<1
cpd:C00209_c	SLC26A6>60<2
SLC26A6>60<1	cpd:C00698_c
SLC26A6>60<2	cpd:C00209_e
SLC26A6>60<1_reverse	cpd:C00698_e
SLC26A6>60<2_reverse	cpd:C00209_c
cpd:C00698_c	SLC26A6>60<1_reverse
cpd:C00209_e	SLC26A6>60<2_reverse
cpd:C00698_e	SLC26A6>61<1
cpd:C00209_c	SLC26A6>61<2
SLC26A6>61<1	cpd:C00698_c
SLC26A6>61<2	cpd:C00209_e
SLC26A6>61<1_reverse	cpd:C00698_e
SLC26A6>61<2_reverse	cpd:C00209_c
cpd:C00698_c	SLC26A6>61<1_reverse
cpd:C00209_e	SLC26A6>61<2_reverse
cpd:C00011_c	CO2t
CO2t	cpd:C00011_e
cpd:C01330_e	SLC6A8<1
cpd:C00791_e	SLC6A8<2
SLC6A8<1	cpd:C01330_c
SLC6A8<2	cpd:C00791_c
SLC6A8<1_reverse	cpd:C01330_e
SLC6A8<2_reverse	cpd:C00791_e
cpd:C01330_c	SLC6A8<1_reverse
cpd:C00791_c	SLC6A8<2_reverse
cpd:C01330_e	SLC6A10P<1
cpd:C00791_e	SLC6A10P<2
SLC6A10P<1	cpd:C01330_c
SLC6A10P<2	cpd:C00791_c
SLC6A10P<1_reverse	cpd:C01330_e
SLC6A10P<2_reverse	cpd:C00791_e
cpd:C01330_c	SLC6A10P<1_reverse
cpd:C00791_c	SLC6A10P<2_reverse
cpd:C01330_e	SLC1A4>62<1
cpd:C00041_c	SLC1A4>62<2
cpd:C00097_e	SLC1A4>62<3
SLC1A4>62<1	cpd:C01330_c
SLC1A4>62<2	cpd:C00041_e
SLC1A4>62<3	cpd:C00097_c
SLC1A4>62<1_reverse	cpd:C01330_e
SLC1A4>62<2_reverse	cpd:C00041_c
SLC1A4>62<3_reverse	cpd:C00097_e
cpd:C01330_c	SLC1A4>62<1_reverse
cpd:C00041_e	SLC1A4>62<2_reverse
cpd:C00097_c	SLC1A4>62<3_reverse
cpd:C01330_e	SLC1A5>63<1
cpd:C00041_c	SLC1A5>63<2
cpd:C00097_e	SLC1A5>63<3
SLC1A5>63<1	cpd:C01330_c
SLC1A5>63<2	cpd:C00041_e
SLC1A5>63<3	cpd:C00097_c
SLC1A5>63<1_reverse	cpd:C01330_e
SLC1A5>63<2_reverse	cpd:C00041_c
SLC1A5>63<3_reverse	cpd:C00097_e
cpd:C01330_c	SLC1A5>63<1_reverse
cpd:C00041_e	SLC1A5>63<2_reverse
cpd:C00097_c	SLC1A5>63<3_reverse
cpd:C01330_e	SLC1A5>64<1
cpd:C00152_c	SLC1A5>64<2
cpd:C00097_e	SLC1A5>64<3
SLC1A5>64<1	cpd:C01330_c
SLC1A5>64<2	cpd:C00152_e
SLC1A5>64<3	cpd:C00097_c
SLC1A5>64<1_reverse	cpd:C01330_e
SLC1A5>64<2_reverse	cpd:C00152_c
SLC1A5>64<3_reverse	cpd:C00097_e
cpd:C01330_c	SLC1A5>64<1_reverse
cpd:C00152_e	SLC1A5>64<2_reverse
cpd:C00097_c	SLC1A5>64<3_reverse
cpd:C01330_e	SLC1A5>65<1
cpd:C00097_e	SLC1A5>65<2
cpd:C00064_c	SLC1A5>65<3
SLC1A5>65<1	cpd:C01330_c
SLC1A5>65<2	cpd:C00097_c
SLC1A5>65<3	cpd:C00064_e
SLC1A5>65<1_reverse	cpd:C01330_e
SLC1A5>65<2_reverse	cpd:C00097_e
SLC1A5>65<3_reverse	cpd:C00064_c
cpd:C01330_c	SLC1A5>65<1_reverse
cpd:C00097_c	SLC1A5>65<2_reverse
cpd:C00064_e	SLC1A5>65<3_reverse
cpd:C00097_e	SLC_complex_2>66<1
cpd:C00064_c	SLC_complex_2>66<2
SLC_complex_2>66<1	cpd:C00097_c
SLC_complex_2>66<2	cpd:C00064_e
SLC_complex_2>66<1_reverse	cpd:C00097_e
SLC_complex_2>66<2_reverse	cpd:C00064_c
cpd:C00097_c	SLC_complex_2>66<1_reverse
cpd:C00064_e	SLC_complex_2>66<2_reverse
cpd:C00097_e	SLC_complex_4<1
cpd:C00064_c	SLC_complex_4<2
SLC_complex_4<1	cpd:C00097_c
SLC_complex_4<2	cpd:C00064_e
SLC_complex_4<1_reverse	cpd:C00097_e
SLC_complex_4<2_reverse	cpd:C00064_c
cpd:C00097_c	SLC_complex_4<1_reverse
cpd:C00064_e	SLC_complex_4<2_reverse
cpd:C00097_c	SLC_complex_5<1
cpd:C00037_e	SLC_complex_5<2
SLC_complex_5<1	cpd:C00097_e
SLC_complex_5<2	cpd:C00037_c
SLC_complex_5<1_reverse	cpd:C00097_c
SLC_complex_5<2_reverse	cpd:C00037_e
cpd:C00097_e	SLC_complex_5<1_reverse
cpd:C00037_c	SLC_complex_5<2_reverse
cpd:C00097_c	SLC_complex_5>67<1
cpd:C00037_e	SLC_complex_5>67<2
SLC_complex_5>67<1	cpd:C00097_e
SLC_complex_5>67<2	cpd:C00037_c
SLC_complex_5>67<1_reverse	cpd:C00097_c
SLC_complex_5>67<2_reverse	cpd:C00037_e
cpd:C00097_e	SLC_complex_5>67<1_reverse
cpd:C00037_c	SLC_complex_5>67<2_reverse
cpd:C00097_c	SLC_complex_3>68<1
cpd:C00037_e	SLC_complex_3>68<2
SLC_complex_3>68<1	cpd:C00097_e
SLC_complex_3>68<2	cpd:C00037_c
SLC_complex_3>68<1_reverse	cpd:C00097_c
SLC_complex_3>68<2_reverse	cpd:C00037_e
cpd:C00097_e	SLC_complex_3>68<1_reverse
cpd:C00037_c	SLC_complex_3>68<2_reverse
cpd:C01330_e	SLC1A4>69<1
cpd:C00097_e	SLC1A4>69<2
cpd:C00065_c	SLC1A4>69<3
SLC1A4>69<1	cpd:C01330_c
SLC1A4>69<2	cpd:C00097_c
SLC1A4>69<3	cpd:C00065_e
SLC1A4>69<1_reverse	cpd:C01330_e
SLC1A4>69<2_reverse	cpd:C00097_e
SLC1A4>69<3_reverse	cpd:C00065_c
cpd:C01330_c	SLC1A4>69<1_reverse
cpd:C00097_c	SLC1A4>69<2_reverse
cpd:C00065_e	SLC1A4>69<3_reverse
cpd:C01330_e	SLC1A5>70<1
cpd:C00097_e	SLC1A5>70<2
cpd:C00065_c	SLC1A5>70<3
SLC1A5>70<1	cpd:C01330_c
SLC1A5>70<2	cpd:C00097_c
SLC1A5>70<3	cpd:C00065_e
SLC1A5>70<1_reverse	cpd:C01330_e
SLC1A5>70<2_reverse	cpd:C00097_e
SLC1A5>70<3_reverse	cpd:C00065_c
cpd:C01330_c	SLC1A5>70<1_reverse
cpd:C00097_c	SLC1A5>70<2_reverse
cpd:C00065_e	SLC1A5>70<3_reverse
cpd:C01330_e	SLC6A14>71<1
cpd:C00097_e	SLC6A14>71<2
SLC6A14>71<1	cpd:C01330_c
SLC6A14>71<2	cpd:C00097_c
SLC6A14>71<1_reverse	cpd:C01330_e
SLC6A14>71<2_reverse	cpd:C00097_e
cpd:C01330_c	SLC6A14>71<1_reverse
cpd:C00097_c	SLC6A14>71<2_reverse
cpd:C01330_e	SLC38A2>72<1
cpd:C00097_e	SLC38A2>72<2
SLC38A2>72<1	cpd:C01330_c
SLC38A2>72<2	cpd:C00097_c
SLC38A2>72<1_reverse	cpd:C01330_e
SLC38A2>72<2_reverse	cpd:C00097_e
cpd:C01330_c	SLC38A2>72<1_reverse
cpd:C00097_c	SLC38A2>72<2_reverse
cpd:C01330_e	SLC_CLTRN>73<1
cpd:C00097_e	SLC_CLTRN>73<2
SLC_CLTRN>73<1	cpd:C01330_c
SLC_CLTRN>73<2	cpd:C00097_c
SLC_CLTRN>73<1_reverse	cpd:C01330_e
SLC_CLTRN>73<2_reverse	cpd:C00097_e
cpd:C01330_c	SLC_CLTRN>73<1_reverse
cpd:C00097_c	SLC_CLTRN>73<2_reverse
cpd:C01330_e	ACE2>74<1
cpd:C00097_e	ACE2>74<2
ACE2>74<1	cpd:C01330_c
ACE2>74<2	cpd:C00097_c
ACE2>74<1_reverse	cpd:C01330_e
ACE2>74<2_reverse	cpd:C00097_e
cpd:C01330_c	ACE2>74<1_reverse
cpd:C00097_c	ACE2>74<2_reverse
cpd:C00097_e	SLC43A2<1
SLC43A2<1	cpd:C00097_c
SLC43A2<1_reverse	cpd:C00097_e
cpd:C00097_c	SLC43A2<1_reverse
cpd:C01330_e	SLC1A4>75<1
cpd:C00097_e	SLC1A4>75<2
cpd:C00188_c	SLC1A4>75<3
SLC1A4>75<1	cpd:C01330_c
SLC1A4>75<2	cpd:C00097_c
SLC1A4>75<3	cpd:C00188_e
SLC1A4>75<1_reverse	cpd:C01330_e
SLC1A4>75<2_reverse	cpd:C00097_e
SLC1A4>75<3_reverse	cpd:C00188_c
cpd:C01330_c	SLC1A4>75<1_reverse
cpd:C00097_c	SLC1A4>75<2_reverse
cpd:C00188_e	SLC1A4>75<3_reverse
cpd:C01330_e	SLC1A5>76<1
cpd:C00097_e	SLC1A5>76<2
cpd:C00188_c	SLC1A5>76<3
SLC1A5>76<1	cpd:C01330_c
SLC1A5>76<2	cpd:C00097_c
SLC1A5>76<3	cpd:C00188_e
SLC1A5>76<1_reverse	cpd:C01330_e
SLC1A5>76<2_reverse	cpd:C00097_e
SLC1A5>76<3_reverse	cpd:C00188_c
cpd:C01330_c	SLC1A5>76<1_reverse
cpd:C00097_c	SLC1A5>76<2_reverse
cpd:C00188_e	SLC1A5>76<3_reverse
3aib__D_c	D_3AIBt
D_3AIBt	3aib__D_e
cpd:C00001_c	SLC32A1>77
cpd:C00002_c	SLC32A1>77
cpd:C00334_c	SLC32A1>77
SLC32A1>77	cpd:C00008_c
SLC32A1>77	cpd:C00080_c
SLC32A1>77	cpd:C00009_c
SLC32A1>77	cpd:C00334_e
SLC32A1>77_reverse	cpd:C00001_c
SLC32A1>77_reverse	cpd:C00002_c
SLC32A1>77_reverse	cpd:C00334_c
cpd:C00008_c	SLC32A1>77_reverse
cpd:C00080_c	SLC32A1>77_reverse
cpd:C00009_c	SLC32A1>77_reverse
cpd:C00334_e	SLC32A1>77_reverse
cpd:C00031_r	GLCMter
GLCMter	cpd:C00031_e
cpd:C00031_e	SLC2A11<1
SLC2A11<1	cpd:C00031_c
SLC2A11<1_reverse	cpd:C00031_e
cpd:C00031_c	SLC2A11<1_reverse
cpd:C00031_e	SLC2A4<1
SLC2A4<1	cpd:C00031_c
SLC2A4<1_reverse	cpd:C00031_e
cpd:C00031_c	SLC2A4<1_reverse
cpd:C00031_e	SLC2A9<1
SLC2A9<1	cpd:C00031_c
SLC2A9<1_reverse	cpd:C00031_e
cpd:C00031_c	SLC2A9<1_reverse
cpd:C00031_e	SLC2A12<1
SLC2A12<1	cpd:C00031_c
SLC2A12<1_reverse	cpd:C00031_e
cpd:C00031_c	SLC2A12<1_reverse
cpd:C00031_e	SLC2A1<1
SLC2A1<1	cpd:C00031_c
SLC2A1<1_reverse	cpd:C00031_e
cpd:C00031_c	SLC2A1<1_reverse
cpd:C00031_e	SLC2A6<1
SLC2A6<1	cpd:C00031_c
SLC2A6<1_reverse	cpd:C00031_e
cpd:C00031_c	SLC2A6<1_reverse
cpd:C00031_e	SLC2A8<1
SLC2A8<1	cpd:C00031_c
SLC2A8<1_reverse	cpd:C00031_e
cpd:C00031_c	SLC2A8<1_reverse
cpd:C00031_e	SLC2A2<1
SLC2A2<1	cpd:C00031_c
SLC2A2<1_reverse	cpd:C00031_e
cpd:C00031_c	SLC2A2<1_reverse
cpd:C00031_e	SLC2A7<1
SLC2A7<1	cpd:C00031_c
SLC2A7<1_reverse	cpd:C00031_e
cpd:C00031_c	SLC2A7<1_reverse
cpd:C00031_e	SLC2A9>78<1
SLC2A9>78<1	cpd:C00031_c
SLC2A9>78<1_reverse	cpd:C00031_e
cpd:C00031_c	SLC2A9>78<1_reverse
cpd:C00031_e	SLC2A14<1
SLC2A14<1	cpd:C00031_c
SLC2A14<1_reverse	cpd:C00031_e
cpd:C00031_c	SLC2A14<1_reverse
cpd:C00031_e	SLC2A3<1
SLC2A3<1	cpd:C00031_c
SLC2A3<1_reverse	cpd:C00031_e
cpd:C00031_c	SLC2A3<1_reverse
cpd:C00031_e	SLC2A10<1
SLC2A10<1	cpd:C00031_c
SLC2A10<1_reverse	cpd:C00031_e
cpd:C00031_c	SLC2A10<1_reverse
cpd:C00080_e	SLC5A1<1
cpd:C00031_e	SLC5A1<2
SLC5A1<1	cpd:C00080_c
SLC5A1<2	cpd:C00031_c
SLC5A1<1_reverse	cpd:C00080_e
SLC5A1<2_reverse	cpd:C00031_e
cpd:C00080_c	SLC5A1<1_reverse
cpd:C00031_c	SLC5A1<2_reverse
cpd:C01330_e	SLC5A11<1
cpd:C00031_e	SLC5A11<2
SLC5A11<1	cpd:C01330_c
SLC5A11<2	cpd:C00031_c
SLC5A11<1_reverse	cpd:C01330_e
SLC5A11<2_reverse	cpd:C00031_e
cpd:C01330_c	SLC5A11<1_reverse
cpd:C00031_c	SLC5A11<2_reverse
cpd:C01330_e	SLC5A3<1
cpd:C00031_e	SLC5A3<2
SLC5A3<1	cpd:C01330_c
SLC5A3<2	cpd:C00031_c
SLC5A3<1_reverse	cpd:C01330_e
SLC5A3<2_reverse	cpd:C00031_e
cpd:C01330_c	SLC5A3<1_reverse
cpd:C00031_c	SLC5A3<2_reverse
cpd:C01330_e	SLC5A2<1
cpd:C00031_e	SLC5A2<2
SLC5A2<1	cpd:C01330_c
SLC5A2<2	cpd:C00031_c
SLC5A2<1_reverse	cpd:C01330_e
SLC5A2<2_reverse	cpd:C00031_e
cpd:C01330_c	SLC5A2<1_reverse
cpd:C00031_c	SLC5A2<2_reverse
cpd:C01330_e	SLC5A10<1
cpd:C00031_e	SLC5A10<2
SLC5A10<1	cpd:C01330_c
SLC5A10<2	cpd:C00031_c
SLC5A10<1_reverse	cpd:C01330_e
SLC5A10<2_reverse	cpd:C00031_e
cpd:C01330_c	SLC5A10<1_reverse
cpd:C00031_c	SLC5A10<2_reverse
cpd:C01330_e	SLC5A12<1
cpd:C00031_e	SLC5A12<2
SLC5A12<1	cpd:C01330_c
SLC5A12<2	cpd:C00031_c
SLC5A12<1_reverse	cpd:C01330_e
SLC5A12<2_reverse	cpd:C00031_e
cpd:C01330_c	SLC5A12<1_reverse
cpd:C00031_c	SLC5A12<2_reverse
cpd:C01330_e	SLC5A9<1
cpd:C00031_e	SLC5A9<2
SLC5A9<1	cpd:C01330_c
SLC5A9<2	cpd:C00031_c
SLC5A9<1_reverse	cpd:C01330_e
SLC5A9<2_reverse	cpd:C00031_e
cpd:C01330_c	SLC5A9<1_reverse
cpd:C00031_c	SLC5A9<2_reverse
cpd:C01330_e	SLC1A5>79<1
cpd:C00041_c	SLC1A5>79<2
cpd:C00064_e	SLC1A5>79<3
SLC1A5>79<1	cpd:C01330_c
SLC1A5>79<2	cpd:C00041_e
SLC1A5>79<3	cpd:C00064_c
SLC1A5>79<1_reverse	cpd:C01330_e
SLC1A5>79<2_reverse	cpd:C00041_c
SLC1A5>79<3_reverse	cpd:C00064_e
cpd:C01330_c	SLC1A5>79<1_reverse
cpd:C00041_e	SLC1A5>79<2_reverse
cpd:C00064_c	SLC1A5>79<3_reverse
cpd:C01330_e	SLC1A5>80<1
cpd:C00152_c	SLC1A5>80<2
cpd:C00064_e	SLC1A5>80<3
SLC1A5>80<1	cpd:C01330_c
SLC1A5>80<2	cpd:C00152_e
SLC1A5>80<3	cpd:C00064_c
SLC1A5>80<1_reverse	cpd:C01330_e
SLC1A5>80<2_reverse	cpd:C00152_c
SLC1A5>80<3_reverse	cpd:C00064_e
cpd:C01330_c	SLC1A5>80<1_reverse
cpd:C00152_e	SLC1A5>80<2_reverse
cpd:C00064_c	SLC1A5>80<3_reverse
cpd:C01330_e	SLC1A5>81<1
cpd:C00097_c	SLC1A5>81<2
cpd:C00064_e	SLC1A5>81<3
SLC1A5>81<1	cpd:C01330_c
SLC1A5>81<2	cpd:C00097_e
SLC1A5>81<3	cpd:C00064_c
SLC1A5>81<1_reverse	cpd:C01330_e
SLC1A5>81<2_reverse	cpd:C00097_c
SLC1A5>81<3_reverse	cpd:C00064_e
cpd:C01330_c	SLC1A5>81<1_reverse
cpd:C00097_e	SLC1A5>81<2_reverse
cpd:C00064_c	SLC1A5>81<3_reverse
cpd:C01330_e	SLC1A5>82<1
cpd:C00064_e	SLC1A5>82<2
cpd:C00065_c	SLC1A5>82<3
SLC1A5>82<1	cpd:C01330_c
SLC1A5>82<2	cpd:C00064_c
SLC1A5>82<3	cpd:C00065_e
SLC1A5>82<1_reverse	cpd:C01330_e
SLC1A5>82<2_reverse	cpd:C00064_e
SLC1A5>82<3_reverse	cpd:C00065_c
cpd:C01330_c	SLC1A5>82<1_reverse
cpd:C00064_c	SLC1A5>82<2_reverse
cpd:C00065_e	SLC1A5>82<3_reverse
cpd:C01330_e	SLC38A1>83<1
cpd:C00064_e	SLC38A1>83<2
SLC38A1>83<1	cpd:C01330_c
SLC38A1>83<2	cpd:C00064_c
SLC38A1>83<1_reverse	cpd:C01330_e
SLC38A1>83<2_reverse	cpd:C00064_e
cpd:C01330_c	SLC38A1>83<1_reverse
cpd:C00064_c	SLC38A1>83<2_reverse
cpd:C01330_e	SLC6A14>84<1
cpd:C00064_e	SLC6A14>84<2
SLC6A14>84<1	cpd:C01330_c
SLC6A14>84<2	cpd:C00064_c
SLC6A14>84<1_reverse	cpd:C01330_e
SLC6A14>84<2_reverse	cpd:C00064_e
cpd:C01330_c	SLC6A14>84<1_reverse
cpd:C00064_c	SLC6A14>84<2_reverse
cpd:C01330_e	SLC38A2>85<1
cpd:C00064_e	SLC38A2>85<2
SLC38A2>85<1	cpd:C01330_c
SLC38A2>85<2	cpd:C00064_c
SLC38A2>85<1_reverse	cpd:C01330_e
SLC38A2>85<2_reverse	cpd:C00064_e
cpd:C01330_c	SLC38A2>85<1_reverse
cpd:C00064_c	SLC38A2>85<2_reverse
cpd:C01330_e	SLC38A4>86<1
cpd:C00064_e	SLC38A4>86<2
SLC38A4>86<1	cpd:C01330_c
SLC38A4>86<2	cpd:C00064_c
SLC38A4>86<1_reverse	cpd:C01330_e
SLC38A4>86<2_reverse	cpd:C00064_e
cpd:C01330_c	SLC38A4>86<1_reverse
cpd:C00064_c	SLC38A4>86<2_reverse
cpd:C01330_e	SLC_CLTRN>87<1
cpd:C00064_e	SLC_CLTRN>87<2
SLC_CLTRN>87<1	cpd:C01330_c
SLC_CLTRN>87<2	cpd:C00064_c
SLC_CLTRN>87<1_reverse	cpd:C01330_e
SLC_CLTRN>87<2_reverse	cpd:C00064_e
cpd:C01330_c	SLC_CLTRN>87<1_reverse
cpd:C00064_c	SLC_CLTRN>87<2_reverse
cpd:C01330_e	ACE2>88<1
cpd:C00064_e	ACE2>88<2
ACE2>88<1	cpd:C01330_c
ACE2>88<2	cpd:C00064_c
ACE2>88<1_reverse	cpd:C01330_e
ACE2>88<2_reverse	cpd:C00064_e
cpd:C01330_c	ACE2>88<1_reverse
cpd:C00064_c	ACE2>88<2_reverse
cpd:C01330_e	SLC1A5>89<1
cpd:C00064_e	SLC1A5>89<2
cpd:C00188_c	SLC1A5>89<3
SLC1A5>89<1	cpd:C01330_c
SLC1A5>89<2	cpd:C00064_c
SLC1A5>89<3	cpd:C00188_e
SLC1A5>89<1_reverse	cpd:C01330_e
SLC1A5>89<2_reverse	cpd:C00064_e
SLC1A5>89<3_reverse	cpd:C00188_c
cpd:C01330_c	SLC1A5>89<1_reverse
cpd:C00064_c	SLC1A5>89<2_reverse
cpd:C00188_e	SLC1A5>89<3_reverse
cpd:C00080_c	SLC38A5>90<1
cpd:C01330_e	SLC38A5>90<2
cpd:C00064_e	SLC38A5>90<3
SLC38A5>90<1	cpd:C00080_e
SLC38A5>90<2	cpd:C01330_c
SLC38A5>90<3	cpd:C00064_c
SLC38A5>90<1_reverse	cpd:C00080_c
SLC38A5>90<2_reverse	cpd:C01330_e
SLC38A5>90<3_reverse	cpd:C00064_e
cpd:C00080_e	SLC38A5>90<1_reverse
cpd:C01330_c	SLC38A5>90<2_reverse
cpd:C00064_c	SLC38A5>90<3_reverse
cpd:C00080_c	SLC38A3>91<1
cpd:C01330_e	SLC38A3>91<2
cpd:C00064_e	SLC38A3>91<3
SLC38A3>91<1	cpd:C00080_e
SLC38A3>91<2	cpd:C01330_c
SLC38A3>91<3	cpd:C00064_c
SLC38A3>91<1_reverse	cpd:C00080_c
SLC38A3>91<2_reverse	cpd:C01330_e
SLC38A3>91<3_reverse	cpd:C00064_e
cpd:C00080_e	SLC38A3>91<1_reverse
cpd:C01330_c	SLC38A3>91<2_reverse
cpd:C00064_c	SLC38A3>91<3_reverse
cpd:C00001_c	SLC17A6
cpd:C00002_c	SLC17A6
cpd:C00025_c	SLC17A6
SLC17A6	cpd:C00008_c
SLC17A6	cpd:C00080_c
SLC17A6	cpd:C00009_c
SLC17A6	cpd:C00025_e
SLC17A6_reverse	cpd:C00001_c
SLC17A6_reverse	cpd:C00002_c
SLC17A6_reverse	cpd:C00025_c
cpd:C00008_c	SLC17A6_reverse
cpd:C00080_c	SLC17A6_reverse
cpd:C00009_c	SLC17A6_reverse
cpd:C00025_e	SLC17A6_reverse
cpd:C00001_c	SLC17A8
cpd:C00002_c	SLC17A8
cpd:C00025_c	SLC17A8
SLC17A8	cpd:C00008_c
SLC17A8	cpd:C00080_c
SLC17A8	cpd:C00009_c
SLC17A8	cpd:C00025_e
SLC17A8_reverse	cpd:C00001_c
SLC17A8_reverse	cpd:C00002_c
SLC17A8_reverse	cpd:C00025_c
cpd:C00008_c	SLC17A8_reverse
cpd:C00080_c	SLC17A8_reverse
cpd:C00009_c	SLC17A8_reverse
cpd:C00025_e	SLC17A8_reverse
cpd:C00001_c	SLC17A7
cpd:C00002_c	SLC17A7
cpd:C00025_c	SLC17A7
SLC17A7	cpd:C00008_c
SLC17A7	cpd:C00080_c
SLC17A7	cpd:C00009_c
SLC17A7	cpd:C00025_e
SLC17A7_reverse	cpd:C00001_c
SLC17A7_reverse	cpd:C00002_c
SLC17A7_reverse	cpd:C00025_c
cpd:C00008_c	SLC17A7_reverse
cpd:C00080_c	SLC17A7_reverse
cpd:C00009_c	SLC17A7_reverse
cpd:C00025_e	SLC17A7_reverse
cpd:C01330_c	SLC6A12>92<1
cpd:C00719_c	SLC6A12>92<2
SLC6A12>92<1	cpd:C01330_e
SLC6A12>92<2	cpd:C00719_e
SLC6A12>92<1_reverse	cpd:C01330_c
SLC6A12>92<2_reverse	cpd:C00719_c
cpd:C01330_e	SLC6A12>92<1_reverse
cpd:C00719_e	SLC6A12>92<2_reverse
cpd:C00080_e	SLC36A2>93<1
cpd:C00037_e	SLC36A2>93<2
SLC36A2>93<1	cpd:C00080_c
SLC36A2>93<2	cpd:C00037_c
SLC36A2>93<1_reverse	cpd:C00080_e
SLC36A2>93<2_reverse	cpd:C00037_e
cpd:C00080_c	SLC36A2>93<1_reverse
cpd:C00037_c	SLC36A2>93<2_reverse
cpd:C00080_e	SLC36A1>94<1
cpd:C00037_e	SLC36A1>94<2
SLC36A1>94<1	cpd:C00080_c
SLC36A1>94<2	cpd:C00037_c
SLC36A1>94<1_reverse	cpd:C00080_e
SLC36A1>94<2_reverse	cpd:C00037_e
cpd:C00080_c	SLC36A1>94<1_reverse
cpd:C00037_c	SLC36A1>94<2_reverse
cpd:C01330_e	SLC38A1>95<1
cpd:C00037_e	SLC38A1>95<2
SLC38A1>95<1	cpd:C01330_c
SLC38A1>95<2	cpd:C00037_c
SLC38A1>95<1_reverse	cpd:C01330_e
SLC38A1>95<2_reverse	cpd:C00037_e
cpd:C01330_c	SLC38A1>95<1_reverse
cpd:C00037_c	SLC38A1>95<2_reverse
cpd:C01330_e	SLC6A14>96<1
cpd:C00037_e	SLC6A14>96<2
SLC6A14>96<1	cpd:C01330_c
SLC6A14>96<2	cpd:C00037_c
SLC6A14>96<1_reverse	cpd:C01330_e
SLC6A14>96<2_reverse	cpd:C00037_e
cpd:C01330_c	SLC6A14>96<1_reverse
cpd:C00037_c	SLC6A14>96<2_reverse
cpd:C01330_e	SLC38A2>97<1
cpd:C00037_e	SLC38A2>97<2
SLC38A2>97<1	cpd:C01330_c
SLC38A2>97<2	cpd:C00037_c
SLC38A2>97<1_reverse	cpd:C01330_e
SLC38A2>97<2_reverse	cpd:C00037_e
cpd:C01330_c	SLC38A2>97<1_reverse
cpd:C00037_c	SLC38A2>97<2_reverse
cpd:C01330_e	SLC38A4>98<1
cpd:C00037_e	SLC38A4>98<2
SLC38A4>98<1	cpd:C01330_c
SLC38A4>98<2	cpd:C00037_c
SLC38A4>98<1_reverse	cpd:C01330_e
SLC38A4>98<2_reverse	cpd:C00037_e
cpd:C01330_c	SLC38A4>98<1_reverse
cpd:C00037_c	SLC38A4>98<2_reverse
cpd:C01330_e	SLC_CLTRN>99<1
cpd:C00037_e	SLC_CLTRN>99<2
SLC_CLTRN>99<1	cpd:C01330_c
SLC_CLTRN>99<2	cpd:C00037_c
SLC_CLTRN>99<1_reverse	cpd:C01330_e
SLC_CLTRN>99<2_reverse	cpd:C00037_e
cpd:C01330_c	SLC_CLTRN>99<1_reverse
cpd:C00037_c	SLC_CLTRN>99<2_reverse
cpd:C01330_e	ACE2>100<1
cpd:C00037_e	ACE2>100<2
ACE2>100<1	cpd:C01330_c
ACE2>100<2	cpd:C00037_c
ACE2>100<1_reverse	cpd:C01330_e
ACE2>100<2_reverse	cpd:C00037_e
cpd:C01330_c	ACE2>100<1_reverse
cpd:C00037_c	ACE2>100<2_reverse
cpd:C01330_e	SLC6A9<1
cpd:C00037_e	SLC6A9<2
cpd:C00698_e	SLC6A9<3
SLC6A9<1	cpd:C01330_c
SLC6A9<2	cpd:C00037_c
SLC6A9<3	cpd:C00698_c
SLC6A9<1_reverse	cpd:C01330_e
SLC6A9<2_reverse	cpd:C00037_e
SLC6A9<3_reverse	cpd:C00698_e
cpd:C01330_c	SLC6A9<1_reverse
cpd:C00037_c	SLC6A9<2_reverse
cpd:C00698_c	SLC6A9<3_reverse
cpd:C01330_e	SLC6A9>101<1
cpd:C00037_e	SLC6A9>101<2
cpd:C00698_e	SLC6A9>101<3
SLC6A9>101<1	cpd:C01330_c
SLC6A9>101<2	cpd:C00037_c
SLC6A9>101<3	cpd:C00698_c
SLC6A9>101<1_reverse	cpd:C01330_e
SLC6A9>101<2_reverse	cpd:C00037_e
SLC6A9>101<3_reverse	cpd:C00698_e
cpd:C01330_c	SLC6A9>101<1_reverse
cpd:C00037_c	SLC6A9>101<2_reverse
cpd:C00698_c	SLC6A9>101<3_reverse
cpd:C00001_c	SLC32A1>102
cpd:C00002_c	SLC32A1>102
cpd:C00037_c	SLC32A1>102
SLC32A1>102	cpd:C00008_c
SLC32A1>102	cpd:C00080_c
SLC32A1>102	cpd:C00009_c
SLC32A1>102	cpd:C00037_e
SLC32A1>102_reverse	cpd:C00001_c
SLC32A1>102_reverse	cpd:C00002_c
SLC32A1>102_reverse	cpd:C00037_c
cpd:C00008_c	SLC32A1>102_reverse
cpd:C00080_c	SLC32A1>102_reverse
cpd:C00009_c	SLC32A1>102_reverse
cpd:C00037_e	SLC32A1>102_reverse
cpd:C00027_e	H2O2t
H2O2t	cpd:C00027_c
H2O2t_reverse	cpd:C00027_e
cpd:C00027_c	H2O2t_reverse
cpd:C00001_e	AQP1
AQP1	cpd:C00001_c
AQP1_reverse	cpd:C00001_e
cpd:C00001_c	AQP1_reverse
cpd:C00001_e	AQP4
AQP4	cpd:C00001_c
AQP4_reverse	cpd:C00001_e
cpd:C00001_c	AQP4_reverse
cpd:C00001_e	MIP
MIP	cpd:C00001_c
MIP_reverse	cpd:C00001_e
cpd:C00001_c	MIP_reverse
cpd:C00001_e	AQP2
AQP2	cpd:C00001_c
AQP2_reverse	cpd:C00001_e
cpd:C00001_c	AQP2_reverse
cpd:C00001_e	AQP5
AQP5	cpd:C00001_c
AQP5_reverse	cpd:C00001_e
cpd:C00001_c	AQP5_reverse
cpd:C00001_e	AQP8
AQP8	cpd:C00001_c
AQP8_reverse	cpd:C00001_e
cpd:C00001_c	AQP8_reverse
cpd:C00288_e	SLC4A2<1
cpd:C00698_c	SLC4A2<2
SLC4A2<1	cpd:C00288_c
SLC4A2<2	cpd:C00698_e
SLC4A2<1_reverse	cpd:C00288_e
SLC4A2<2_reverse	cpd:C00698_c
cpd:C00288_c	SLC4A2<1_reverse
cpd:C00698_e	SLC4A2<2_reverse
cpd:C00288_e	SLC4A9<1
cpd:C00698_c	SLC4A9<2
SLC4A9<1	cpd:C00288_c
SLC4A9<2	cpd:C00698_e
SLC4A9<1_reverse	cpd:C00288_e
SLC4A9<2_reverse	cpd:C00698_c
cpd:C00288_c	SLC4A9<1_reverse
cpd:C00698_e	SLC4A9<2_reverse
cpd:C00288_e	SLC4A1<1
cpd:C00698_c	SLC4A1<2
SLC4A1<1	cpd:C00288_c
SLC4A1<2	cpd:C00698_e
SLC4A1<1_reverse	cpd:C00288_e
SLC4A1<2_reverse	cpd:C00698_c
cpd:C00288_c	SLC4A1<1_reverse
cpd:C00698_e	SLC4A1<2_reverse
cpd:C00288_e	SLC4A3<1
cpd:C00698_c	SLC4A3<2
SLC4A3<1	cpd:C00288_c
SLC4A3<2	cpd:C00698_e
SLC4A3<1_reverse	cpd:C00288_e
SLC4A3<2_reverse	cpd:C00698_c
cpd:C00288_c	SLC4A3<1_reverse
cpd:C00698_e	SLC4A3<2_reverse
cpd:C00288_e	SLC4A3>103<1
cpd:C00698_c	SLC4A3>103<2
SLC4A3>103<1	cpd:C00288_c
SLC4A3>103<2	cpd:C00698_e
SLC4A3>103<1_reverse	cpd:C00288_e
SLC4A3>103<2_reverse	cpd:C00698_c
cpd:C00288_c	SLC4A3>103<1_reverse
cpd:C00698_e	SLC4A3>103<2_reverse
cpd:C01330_e	SLC6A14>104<1
cpd:C00135_e	SLC6A14>104<2
SLC6A14>104<1	cpd:C01330_c
SLC6A14>104<2	cpd:C00135_c
SLC6A14>104<1_reverse	cpd:C01330_e
SLC6A14>104<2_reverse	cpd:C00135_e
cpd:C01330_c	SLC6A14>104<1_reverse
cpd:C00135_c	SLC6A14>104<2_reverse
cpd:C01330_e	SLC38A2>105<1
cpd:C00135_e	SLC38A2>105<2
SLC38A2>105<1	cpd:C01330_c
SLC38A2>105<2	cpd:C00135_c
SLC38A2>105<1_reverse	cpd:C01330_e
SLC38A2>105<2_reverse	cpd:C00135_e
cpd:C01330_c	SLC38A2>105<1_reverse
cpd:C00135_c	SLC38A2>105<2_reverse
cpd:C00388_e	SLC22A3<1
SLC22A3<1	cpd:C00388_c
SLC22A3<1_reverse	cpd:C00388_e
cpd:C00388_c	SLC22A3<1_reverse
cpd:C00388_e	SLC22A2>106<1
SLC22A2>106<1	cpd:C00388_c
SLC22A2>106<1_reverse	cpd:C00388_e
cpd:C00388_c	SLC22A2>106<1_reverse
cpd:C00388_e	SLC22A2>107<1
SLC22A2>107<1	cpd:C00388_c
SLC22A2>107<1_reverse	cpd:C00388_e
cpd:C00388_c	SLC22A2>107<1_reverse
cpd:C00388_e	SLC22A5>108<1
SLC22A5>108<1	cpd:C00388_c
SLC22A5>108<1_reverse	cpd:C00388_e
cpd:C00388_c	SLC22A5>108<1_reverse
cpd:C00001_c	SLC18A1
cpd:C00002_c	SLC18A1
cpd:C00388_c	SLC18A1
SLC18A1	cpd:C00008_c
SLC18A1	cpd:C00080_c
SLC18A1	cpd:C00009_c
SLC18A1	cpd:C00388_e
SLC18A1_reverse	cpd:C00001_c
SLC18A1_reverse	cpd:C00002_c
SLC18A1_reverse	cpd:C00388_c
cpd:C00008_c	SLC18A1_reverse
cpd:C00080_c	SLC18A1_reverse
cpd:C00009_c	SLC18A1_reverse
cpd:C00388_e	SLC18A1_reverse
cpd:C00001_c	SLC18A2
cpd:C00002_c	SLC18A2
cpd:C00388_c	SLC18A2
SLC18A2	cpd:C00008_c
SLC18A2	cpd:C00080_c
SLC18A2	cpd:C00009_c
SLC18A2	cpd:C00388_e
SLC18A2_reverse	cpd:C00001_c
SLC18A2_reverse	cpd:C00002_c
SLC18A2_reverse	cpd:C00388_c
cpd:C00008_c	SLC18A2_reverse
cpd:C00080_c	SLC18A2_reverse
cpd:C00009_c	SLC18A2_reverse
cpd:C00388_e	SLC18A2_reverse
cpd:C00135_e	SLC38A4>109<1
SLC38A4>109<1	cpd:C00135_c
SLC38A4>109<1_reverse	cpd:C00135_e
cpd:C00135_c	SLC38A4>109<1_reverse
cpd:C00080_c	SLC38A3>110<1
cpd:C01330_e	SLC38A3>110<2
cpd:C00135_e	SLC38A3>110<3
SLC38A3>110<1	cpd:C00080_e
SLC38A3>110<2	cpd:C01330_c
SLC38A3>110<3	cpd:C00135_c
SLC38A3>110<1_reverse	cpd:C00080_c
SLC38A3>110<2_reverse	cpd:C01330_e
SLC38A3>110<3_reverse	cpd:C00135_e
cpd:C00080_e	SLC38A3>110<1_reverse
cpd:C01330_c	SLC38A3>110<2_reverse
cpd:C00135_c	SLC38A3>110<3_reverse
cpd:C01330_e	SLC6A14>111<1
cpd:C00407_e	SLC6A14>111<2
SLC6A14>111<1	cpd:C01330_c
SLC6A14>111<2	cpd:C00407_c
SLC6A14>111<1_reverse	cpd:C01330_e
SLC6A14>111<2_reverse	cpd:C00407_e
cpd:C01330_c	SLC6A14>111<1_reverse
cpd:C00407_c	SLC6A14>111<2_reverse
cpd:C01330_e	SLC_CLTRN>112<1
cpd:C00407_e	SLC_CLTRN>112<2
SLC_CLTRN>112<1	cpd:C01330_c
SLC_CLTRN>112<2	cpd:C00407_c
SLC_CLTRN>112<1_reverse	cpd:C01330_e
SLC_CLTRN>112<2_reverse	cpd:C00407_e
cpd:C01330_c	SLC_CLTRN>112<1_reverse
cpd:C00407_c	SLC_CLTRN>112<2_reverse
cpd:C01330_e	ACE2>113<1
cpd:C00407_e	ACE2>113<2
ACE2>113<1	cpd:C01330_c
ACE2>113<2	cpd:C00407_c
ACE2>113<1_reverse	cpd:C01330_e
ACE2>113<2_reverse	cpd:C00407_e
cpd:C01330_c	ACE2>113<1_reverse
cpd:C00407_c	ACE2>113<2_reverse
cpd:C00407_e	SLC43A1<1
SLC43A1<1	cpd:C00407_c
SLC43A1<1_reverse	cpd:C00407_e
cpd:C00407_c	SLC43A1<1_reverse
cpd:C00407_e	SLC43A2>114<1
SLC43A2>114<1	cpd:C00407_c
SLC43A2>114<1_reverse	cpd:C00407_e
cpd:C00407_c	SLC43A2>114<1_reverse
cpd:C00014_e	SLC12A4<1
cpd:C00698_e	SLC12A4<2
SLC12A4<1	cpd:C00014_c
SLC12A4<2	cpd:C00698_c
SLC12A4<1_reverse	cpd:C00014_e
SLC12A4<2_reverse	cpd:C00698_e
cpd:C00014_c	SLC12A4<1_reverse
cpd:C00698_c	SLC12A4<2_reverse
cpd:C00014_e	SLC12A7<1
cpd:C00698_e	SLC12A7<2
SLC12A7<1	cpd:C00014_c
SLC12A7<2	cpd:C00698_c
SLC12A7<1_reverse	cpd:C00014_e
SLC12A7<2_reverse	cpd:C00698_e
cpd:C00014_c	SLC12A7<1_reverse
cpd:C00698_c	SLC12A7<2_reverse
cpd:C00014_e	SLC12A6<1
cpd:C00698_e	SLC12A6<2
SLC12A6<1	cpd:C00014_c
SLC12A6<2	cpd:C00698_c
SLC12A6<1_reverse	cpd:C00014_e
SLC12A6<2_reverse	cpd:C00698_e
cpd:C00014_c	SLC12A6<1_reverse
cpd:C00698_c	SLC12A6<2_reverse
cpd:C01330_e	SLC38A1>115<1
cpd:C00123_e	SLC38A1>115<2
SLC38A1>115<1	cpd:C01330_c
SLC38A1>115<2	cpd:C00123_c
SLC38A1>115<1_reverse	cpd:C01330_e
SLC38A1>115<2_reverse	cpd:C00123_e
cpd:C01330_c	SLC38A1>115<1_reverse
cpd:C00123_c	SLC38A1>115<2_reverse
cpd:C01330_e	SLC7A3>116<1
cpd:C00123_e	SLC7A3>116<2
SLC7A3>116<1	cpd:C01330_c
SLC7A3>116<2	cpd:C00123_c
SLC7A3>116<1_reverse	cpd:C01330_e
SLC7A3>116<2_reverse	cpd:C00123_e
cpd:C01330_c	SLC7A3>116<1_reverse
cpd:C00123_c	SLC7A3>116<2_reverse
cpd:C01330_e	SLC3A2<1
cpd:C00123_e	SLC3A2<2
SLC3A2<1	cpd:C01330_c
SLC3A2<2	cpd:C00123_c
SLC3A2<1_reverse	cpd:C01330_e
SLC3A2<2_reverse	cpd:C00123_e
cpd:C01330_c	SLC3A2<1_reverse
cpd:C00123_c	SLC3A2<2_reverse
cpd:C01330_e	SLC7A2>117<1
cpd:C00123_e	SLC7A2>117<2
SLC7A2>117<1	cpd:C01330_c
SLC7A2>117<2	cpd:C00123_c
SLC7A2>117<1_reverse	cpd:C01330_e
SLC7A2>117<2_reverse	cpd:C00123_e
cpd:C01330_c	SLC7A2>117<1_reverse
cpd:C00123_c	SLC7A2>117<2_reverse
cpd:C01330_e	SLC7A1>118<1
cpd:C00123_e	SLC7A1>118<2
SLC7A1>118<1	cpd:C01330_c
SLC7A1>118<2	cpd:C00123_c
SLC7A1>118<1_reverse	cpd:C01330_e
SLC7A1>118<2_reverse	cpd:C00123_e
cpd:C01330_c	SLC7A1>118<1_reverse
cpd:C00123_c	SLC7A1>118<2_reverse
cpd:C01330_e	SLC6A14>119<1
cpd:C00123_e	SLC6A14>119<2
SLC6A14>119<1	cpd:C01330_c
SLC6A14>119<2	cpd:C00123_c
SLC6A14>119<1_reverse	cpd:C01330_e
SLC6A14>119<2_reverse	cpd:C00123_e
cpd:C01330_c	SLC6A14>119<1_reverse
cpd:C00123_c	SLC6A14>119<2_reverse
cpd:C01330_e	SLC38A4>120<1
cpd:C00123_e	SLC38A4>120<2
SLC38A4>120<1	cpd:C01330_c
SLC38A4>120<2	cpd:C00123_c
SLC38A4>120<1_reverse	cpd:C01330_e
SLC38A4>120<2_reverse	cpd:C00123_e
cpd:C01330_c	SLC38A4>120<1_reverse
cpd:C00123_c	SLC38A4>120<2_reverse
cpd:C01330_e	SLC_CLTRN>121<1
cpd:C00123_e	SLC_CLTRN>121<2
SLC_CLTRN>121<1	cpd:C01330_c
SLC_CLTRN>121<2	cpd:C00123_c
SLC_CLTRN>121<1_reverse	cpd:C01330_e
SLC_CLTRN>121<2_reverse	cpd:C00123_e
cpd:C01330_c	SLC_CLTRN>121<1_reverse
cpd:C00123_c	SLC_CLTRN>121<2_reverse
cpd:C01330_e	ACE2>122<1
cpd:C00123_e	ACE2>122<2
ACE2>122<1	cpd:C01330_c
ACE2>122<2	cpd:C00123_c
ACE2>122<1_reverse	cpd:C01330_e
ACE2>122<2_reverse	cpd:C00123_e
cpd:C01330_c	ACE2>122<1_reverse
cpd:C00123_c	ACE2>122<2_reverse
cpd:C00123_e	SLC43A1>123<1
SLC43A1>123<1	cpd:C00123_c
SLC43A1>123<1_reverse	cpd:C00123_e
cpd:C00123_c	SLC43A1>123<1_reverse
cpd:C00123_e	SLC43A2>124<1
SLC43A2>124<1	cpd:C00123_c
SLC43A2>124<1_reverse	cpd:C00123_e
cpd:C00123_c	SLC43A2>124<1_reverse
cpd:C00080_e	SLC16A7>125<1
cpd:C00186_e	SLC16A7>125<2
SLC16A7>125<1	cpd:C00080_c
SLC16A7>125<2	cpd:C00186_c
SLC16A7>125<1_reverse	cpd:C00080_e
SLC16A7>125<2_reverse	cpd:C00186_e
cpd:C00080_c	SLC16A7>125<1_reverse
cpd:C00186_c	SLC16A7>125<2_reverse
cpd:C00080_e	SLC16A8<1
cpd:C00186_e	SLC16A8<2
SLC16A8<1	cpd:C00080_c
SLC16A8<2	cpd:C00186_c
SLC16A8<1_reverse	cpd:C00080_e
SLC16A8<2_reverse	cpd:C00186_e
cpd:C00080_c	SLC16A8<1_reverse
cpd:C00186_c	SLC16A8<2_reverse
cpd:C00080_e	SLC16A1>126<1
cpd:C00186_e	SLC16A1>126<2
SLC16A1>126<1	cpd:C00080_c
SLC16A1>126<2	cpd:C00186_c
SLC16A1>126<1_reverse	cpd:C00080_e
SLC16A1>126<2_reverse	cpd:C00186_e
cpd:C00080_c	SLC16A1>126<1_reverse
cpd:C00186_c	SLC16A1>126<2_reverse
cpd:C00080_e	SLC16A3>127<1
cpd:C00186_e	SLC16A3>127<2
SLC16A3>127<1	cpd:C00080_c
SLC16A3>127<2	cpd:C00186_c
SLC16A3>127<1_reverse	cpd:C00080_e
SLC16A3>127<2_reverse	cpd:C00186_e
cpd:C00080_c	SLC16A3>127<1_reverse
cpd:C00186_c	SLC16A3>127<2_reverse
cpd:C00080_e	BSG
cpd:C00186_e	BSG
BSG	cpd:C00080_c
BSG	cpd:C00186_c
BSG_reverse	cpd:C00080_e
BSG_reverse	cpd:C00186_e
cpd:C00080_c	BSG_reverse
cpd:C00186_c	BSG_reverse
cpd:C01330_e	SLC5A8<1
cpd:C00186_e	SLC5A8<2
SLC5A8<1	cpd:C01330_c
SLC5A8<2	cpd:C00186_c
SLC5A8<1_reverse	cpd:C01330_e
SLC5A8<2_reverse	cpd:C00186_e
cpd:C01330_c	SLC5A8<1_reverse
cpd:C00186_c	SLC5A8<2_reverse
cpd:C01330_e	SLC6A14>128<1
cpd:C00047_e	SLC6A14>128<2
SLC6A14>128<1	cpd:C01330_c
SLC6A14>128<2	cpd:C00047_c
SLC6A14>128<1_reverse	cpd:C01330_e
SLC6A14>128<2_reverse	cpd:C00047_e
cpd:C01330_c	SLC6A14>128<1_reverse
cpd:C00047_c	SLC6A14>128<2_reverse
cpd:C01330_e	SLC22A5>129<1
cpd:C00047_e	SLC22A5>129<2
SLC22A5>129<1	cpd:C01330_c
SLC22A5>129<2	cpd:C00047_c
SLC22A5>129<1_reverse	cpd:C01330_e
SLC22A5>129<2_reverse	cpd:C00047_e
cpd:C01330_c	SLC22A5>129<1_reverse
cpd:C00047_c	SLC22A5>129<2_reverse
cpd:C00047_e	SLC7A1>130<1
SLC7A1>130<1	cpd:C00047_c
SLC7A1>130<1_reverse	cpd:C00047_e
cpd:C00047_c	SLC7A1>130<1_reverse
cpd:C00047_e	SLC7A2>131<1
SLC7A2>131<1	cpd:C00047_c
SLC7A2>131<1_reverse	cpd:C00047_e
cpd:C00047_c	SLC7A2>131<1_reverse
cpd:C00047_e	SLC38A4>132<1
SLC38A4>132<1	cpd:C00047_c
SLC38A4>132<1_reverse	cpd:C00047_e
cpd:C00047_c	SLC38A4>132<1_reverse
cpd:C00047_e	SLC7A3>133<1
SLC7A3>133<1	cpd:C00047_c
SLC7A3>133<1_reverse	cpd:C00047_e
cpd:C00047_c	SLC7A3>133<1_reverse
cpd:C00073_e	SLC_complex_6<1
cpd:C00123_c	SLC_complex_6<2
SLC_complex_6<1	cpd:C00073_c
SLC_complex_6<2	cpd:C00123_e
SLC_complex_6<1_reverse	cpd:C00073_e
SLC_complex_6<2_reverse	cpd:C00123_c
cpd:C00073_c	SLC_complex_6<1_reverse
cpd:C00123_e	SLC_complex_6<2_reverse
cpd:C01330_e	SLC38A1>134<1
cpd:C00073_e	SLC38A1>134<2
SLC38A1>134<1	cpd:C01330_c
SLC38A1>134<2	cpd:C00073_c
SLC38A1>134<1_reverse	cpd:C01330_e
SLC38A1>134<2_reverse	cpd:C00073_e
cpd:C01330_c	SLC38A1>134<1_reverse
cpd:C00073_c	SLC38A1>134<2_reverse
cpd:C01330_e	SLC6A14>135<1
cpd:C00073_e	SLC6A14>135<2
SLC6A14>135<1	cpd:C01330_c
SLC6A14>135<2	cpd:C00073_c
SLC6A14>135<1_reverse	cpd:C01330_e
SLC6A14>135<2_reverse	cpd:C00073_e
cpd:C01330_c	SLC6A14>135<1_reverse
cpd:C00073_c	SLC6A14>135<2_reverse
cpd:C01330_e	SLC38A2>136<1
cpd:C00073_e	SLC38A2>136<2
SLC38A2>136<1	cpd:C01330_c
SLC38A2>136<2	cpd:C00073_c
SLC38A2>136<1_reverse	cpd:C01330_e
SLC38A2>136<2_reverse	cpd:C00073_e
cpd:C01330_c	SLC38A2>136<1_reverse
cpd:C00073_c	SLC38A2>136<2_reverse
cpd:C01330_e	SLC22A5>137<1
cpd:C00073_e	SLC22A5>137<2
SLC22A5>137<1	cpd:C01330_c
SLC22A5>137<2	cpd:C00073_c
SLC22A5>137<1_reverse	cpd:C01330_e
SLC22A5>137<2_reverse	cpd:C00073_e
cpd:C01330_c	SLC22A5>137<1_reverse
cpd:C00073_c	SLC22A5>137<2_reverse
cpd:C01330_e	SLC_CLTRN>138<1
cpd:C00073_e	SLC_CLTRN>138<2
SLC_CLTRN>138<1	cpd:C01330_c
SLC_CLTRN>138<2	cpd:C00073_c
SLC_CLTRN>138<1_reverse	cpd:C01330_e
SLC_CLTRN>138<2_reverse	cpd:C00073_e
cpd:C01330_c	SLC_CLTRN>138<1_reverse
cpd:C00073_c	SLC_CLTRN>138<2_reverse
cpd:C01330_e	ACE2>139<1
cpd:C00073_e	ACE2>139<2
ACE2>139<1	cpd:C01330_c
ACE2>139<2	cpd:C00073_c
ACE2>139<1_reverse	cpd:C01330_e
ACE2>139<2_reverse	cpd:C00073_e
cpd:C01330_c	ACE2>139<1_reverse
cpd:C00073_c	ACE2>139<2_reverse
cpd:C00073_e	SLC43A1>140<1
SLC43A1>140<1	cpd:C00073_c
SLC43A1>140<1_reverse	cpd:C00073_e
cpd:C00073_c	SLC43A1>140<1_reverse
cpd:C00073_e	SLC43A2>141<1
SLC43A2>141<1	cpd:C00073_c
SLC43A2>141<1_reverse	cpd:C00073_e
cpd:C00073_c	SLC43A2>141<1_reverse
cpd:C00546_c	MTHGXLt
MTHGXLt	cpd:C00546_e
[truncated: 15,489 more rows]
