# Supplementary material for: Dynamic partitioning of branched-chain amino acids-derived nitrogen supports renal cancer progression
Source: Nat Commun. 2022 Dec 20;13:7830. doi: 10.1038/s41467-022-35036-4 (PMC9767928; doi:10.1038/s41467-022-35036-4)
Supplement: Supplementary file 6 — Source Data [file 41467_2022_35036_MOESM6_ESM.xlsx]

## Sheet: Fig.1a
pathway	pval	padj	ES	NES	nMoreExtreme	size
valine leucine and isoleucine degradation	2.67852	0.00999839	-0.773603	-2.9413	0	43
fatty acid metabolism	2.7007	0.00999839	-0.722636	-2.63082	0	36
butanoate metabolism	2.69108	0.00999839	-0.777943	-2.61098	0	27
oxidative phosphorylation	2.70415	0.00999839	-0.569595	-2.57742	0	114
citrate cycle tca cycle	2.69461	0.00999839	-0.740032	-2.52146	0	29
propanoate metabolism	2.69461	0.00999839	-0.72807	-2.48071	0	29
peroxisome	2.6981	0.00999839	-0.57926	-2.42201	0	72
pyruvate metabolism	2.70415	0.00999839	-0.659889	-2.3854	0	35
proximal tubule bicarbonate reclamation	2.7007	0.00999839	-0.722039	-2.17021	0	18
terpenoid backbone biosynthesis	2.70927	0.00999839	-0.737546	-2.08023	0	14
glycine serine and threonine metabolism	2.68842	0.00999839	-0.625918	-2.07405	0	26
arginine and proline metabolism	2.69197	0.00999839	-0.526693	-2.04104	0	46
tryptophan metabolism	2.70329	0.00999839	-0.581981	-2.03724	0	31
beta alanine metabolism	2.7007	0.00999839	-0.648851	-1.95023	0	18
selenoamino acid metabolism	2.69984	0.00999839	-0.586926	-1.85997	0	22
cardiac muscle contraction	2.69285	0.00999839	-0.474575	-1.85525	0	48
alzheimers disease	2.69636	0.00999839	-0.385835	-1.81278	0	142
tight junction	2.6902	0.00999839	-0.371189	-1.63245	0	96
focal adhesion	2.70586	0.00999839	0.342019	1.65405	0	165
chemokine signaling pathway	2.69636	0.00999839	0.365666	1.71415	0	139
p53 signaling pathway	2.69723	0.00999839	0.495968	1.95222	0	56
jak stat signaling pathway	2.70329	0.00999839	0.465768	2.04552	0	90
dna replication	2.70329	0.00999839	0.582456	2.05974	0	34
natural killer cell mediated cytotoxicity	2.70842	0.00999839	0.50043	2.16341	0	84
cell adhesion molecules cams	2.6981	0.00999839	0.48862	2.18462	0	102
cytokine cytokine receptor interaction	2.69636	0.00999839	0.470777	2.20689	0	139
antigen processing and presentation	2.70157	0.00999839	0.56652	2.23041	0	55
intestinal immune network for iga production	2.70842	0.00999839	0.713494	2.38328	0	27
type i diabetes mellitus	2.70672	0.00999839	0.72178	2.4424	0	28
ribosome	2.70842	0.00999839	0.721419	3.11878	0	84

## Sheet: Fig.1b
ID	logFC	AveExpr	t	P.Value	adj.P.Val	B
DBT	-1.54555	10.9995	-26.622	2.26075e-103	2.02231e-100	225.226
HADH	-1.70503	11.5466	-24.2098	1.32829e-90	4.81703e-88	195.936
PCCB	-1.84466	10.7751	-20.8327	9.04247e-73	8.79216e-71	155.029
ALDH6A1	-2.74864	11.8266	-19.1963	2.94555e-64	1.55086e-62	135.504
ACADSB	-1.92581	11.5656	-18.6201	2.69826e-61	1.18318e-59	128.712
ACAD8	-1.06623	10.6008	-18.4176	2.92759e-60	1.20498e-58	126.338
ACAA1	-1.32031	11.5916	-18.039	2.47595e-58	9.17744e-57	121.919
BCKDHB	-1.38759	10.0415	-17.9681	6.69251e-58	2.43361e-56	120.931
ABAT	-2.52228	10.4348	-17.1421	9.78618e-54	2.83609e-52	111.383
ACADM	-1.52037	12.2054	-15.4621	1.43351e-45	2.61698e-44	92.6681
MMUT	-1.12444	11.541	-15.321	6.81814e-45	1.19433e-43	91.1166
PCCA	-1.49859	11.3621	-15.272	1.16899e-44	2.02918e-43	90.5802
ECHS1	-1.15714	13.1397	-14.9253	5.22184e-43	8.15677e-42	86.8008
DLD	-1.01156	12.4252	-14.9127	5.98916e-43	9.3228e-42	86.6644
OXCT1	-2.13349	10.8042	-14.8935	7.55489e-43	1.17328e-41	86.4338
HIBADH	-1.10912	12.5062	-14.8248	1.55961e-42	2.37806e-41	85.7125
AUH	-1.26063	10.4463	-14.7965	2.12023e-42	3.21461e-41	85.407
MCCC1	-1.08565	11.0168	-14.7651	2.98074e-42	4.47878e-41	85.0682
IVD	-0.909924	12.363	-14.3826	1.8458e-40	2.48415e-39	80.965
MCCC2	-0.88781	12.3074	-13.9908	1.19661e-38	1.46097e-37	76.8171
HADHB	-0.713399	13.4945	-12.5365	3.74779e-32	3.13711e-31	61.9548
HIBCH	-1.12313	11.1597	-12.1708	1.39606e-30	1.07905e-29	58.3628
ACAT1	-1.47384	12.9594	-12.1649	1.47871e-30	1.14162e-29	58.3057
MCEE	-0.591107	8.86088	-12.1603	1.69907e-30	1.30648e-29	58.1705
HMGCL	-0.776026	11.8081	-11.8657	2.7193e-29	1.94496e-28	55.4155
ALDH9A1	-0.734547	12.8328	-11.7894	5.67017e-29	3.98337e-28	54.6863
HMGCS2	-2.72891	11.12	-11.9323	1.75866e-28	1.20029e-27	53.6406
ACAT2	-0.573055	9.63047	-10.55	5.78938e-24	3.10479e-23	43.2499
ALDH1B1	-1.24285	11.1159	-10.3965	2.25886e-23	1.17615e-22	41.901
HMGCS1	-0.64627	11.2415	-10.1436	2.09273e-22	1.02557e-21	39.6964
HSD17B10	-0.604318	11.5139	-9.29978	2.66335e-19	1.09892e-18	32.6243
ALDH7A1	-0.601008	12.4792	-8.9214	5.67989e-18	2.17131e-17	29.6013
BCAT1	1.14173	10.0971	8.74287	2.40711e-17	8.86838e-17	28.1882
ALDH2	-0.741582	13.2888	-8.02175	5.58008e-15	1.8081e-14	22.8063
IL4I1	1.23255	9.63095	7.12124	3.49577e-12	9.63366e-12	16.7781
ALDH3A2	-0.733868	13.0679	-7.04828	5.04442e-12	1.37769e-11	16.1159
AOX1	-1.15908	11.588	-5.35931	1.22027e-07	2.49067e-07	6.27598
ACAA2	-0.433486	13.6043	-3.99638	7.24073e-05	0.000119195	0.146114
EHHADH	-0.579047	12.7268	-3.9737	7.9483e-05	0.000130363	0.0580442
HADHA	-0.173329	14.1871	-3.37329	0.000791095	0.00118802	-2.09765
BCKDHA	-0.169879	8.67957	-2.74104	0.00632935	0.00872071	-3.99415
BCAT2	-0.169243	10.9887	-2.68855	0.00737779	0.0100943	-4.14059
ACADS	0.0472391	11.5663	0.525578	0.599378	0.633015	-7.59408

## Sheet: Fig.1c
pathway	pval	padj	ES	NES	nMoreExtreme	size
valine leucine and isoleucine degradation	2.72673	0.022963	-0.614169	-2.4189	0	43
propanoate metabolism	2.72263	0.022963	-0.596168	-2.13593	0	29
citrate cycle tca cycle	2.72263	0.022963	-0.571614	-2.04796	0	29
fatty acid metabolism	2.4183	0.0338059	-0.532456	-2.01069	1	36
butanoate metabolism	2.71933	0.022963	-0.558171	-1.96339	0	27
aldosterone regulated sodium reabsorption	2.72016	0.022963	-0.521272	-1.85262	0	28
proximal tubule bicarbonate reclamation	2.1089	0.0516954	-0.556668	-1.76127	3	18
phosphatidylinositol signaling system	2.26166	0.0432961	-0.408247	-1.74773	2	66
tight junction	2.44793	0.0331551	-0.376406	-1.7358	1	96
peroxisome	2.25285	0.0432961	-0.371755	-1.6149	2	72
neurotrophin signaling pathway	2.16062	0.0475916	-0.322284	-1.5287	3	112
wnt signaling pathway	2.06296	0.0554826	-0.318386	-1.5153	4	114
purine metabolism	2.02531	0.0570342	0.300938	1.51242	3	128
leishmania infection	2.19405	0.0457602	0.374752	1.62065	2	61
intestinal immune network for iga production	2.20231	0.0457602	0.505285	1.79084	2	27
p53 signaling pathway	2.6721	0.022963	0.423647	1.79345	0	56
viral myocarditis	2.66932	0.022963	0.445141	1.86155	0	53
cytosolic dna sensing pathway	2.37566	0.0355981	0.494278	1.87747	1	34
pyrimidine metabolism	2.66181	0.022963	0.411075	1.90496	0	85
antigen processing and presentation	2.67852	0.022963	0.453631	1.91845	0	55
cell cycle	2.62014	0.023476	0.395378	1.93459	0	108
graft versus host disease	2.66276	0.022963	0.585831	2.01275	0	25
autoimmune thyroid disease	2.67761	0.022963	0.604854	2.0631	0	24
allograft rejection	2.67761	0.022963	0.604854	2.0631	0	24
base excision repair	2.67117	0.022963	0.581441	2.13529	0	31
primary immunodeficiency	2.66276	0.022963	0.630824	2.16733	0	25
systemic lupus erythematosus	2.67117	0.022963	0.578509	2.29695	0	41
dna replication	2.67669	0.022963	0.65709	2.49589	0	34
proteasome	2.67117	0.022963	0.705225	2.80007	0	41
ribosome	2.65321	0.022963	0.637236	2.93375	0	84

## Sheet: Fig.2b
pathway	pval	padj	ES	NES	nMoreExtreme	size	contrast
ecm receptor interaction	0.000227739	0.00342961	-0.778436	-2.67922	0	42	OvHK2
spliceosome	0.000259538	0.00342961	-0.56048	-2.32005	0	116	OvHK2
arrhythmogenic right ventricular cardiomyopathy arvc	0.000223764	0.00342961	-0.710927	-2.29391	0	31	OvHK2
fatty acid metabolism	0.000222816	0.00342961	-0.668904	-2.14592	0	30	OvHK2
valine leucine and isoleucine degradation	0.000227531	0.00342961	-0.631602	-2.11914	0	37	OvHK2
small cell lung cancer	0.000228206	0.00342961	-0.577414	-2.00717	0	44	OvHK2
tryptophan metabolism	0.000424719	0.00491081	-0.70946	-2.00425	1	18	OvHK2
tight junction	0.00023872	0.00342961	-0.519305	-1.92139	0	61	OvHK2
oxidative phosphorylation	0.000239177	0.00342961	-0.479397	-1.83136	0	71	OvHK2
lysosome	0.000711406	0.00745442	-0.482586	-1.81236	2	65	OvHK2
focal adhesion	0.000254065	0.00342961	-0.441136	-1.79379	0	104	OvHK2
hypertrophic cardiomyopathy hcm	0.00557289	0.0412394	-0.570408	-1.79211	24	28	OvHK2
dilated cardiomyopathy	0.0050885	0.0392238	-0.574248	-1.78897	22	27	OvHK2
steroid biosynthesis	0.0041684	0.0341959	-0.729722	-1.7882	19	11	OvHK2
butanoate metabolism	0.00740418	0.0428054	-0.597954	-1.77171	33	22	OvHK2
lysine degradation	0.00636523	0.042019	-0.569213	-1.76041	28	26	OvHK2
propanoate metabolism	0.00827526	0.0453431	-0.593943	-1.75982	37	22	OvHK2
n glycan biosynthesis	0.00700219	0.042019	-0.569638	-1.74351	31	25	OvHK2
snare interactions in vesicular transport	0.0113687	0.05553	-0.533556	-1.67632	50	28	OvHK2
citrate cycle tca cycle	0.0150985	0.0681272	-0.539879	-1.65242	68	25	OvHK2
other glycan degradation	0.0231023	0.0929115	-0.724828	-1.61597	111	8	OvHK2
cell adhesion molecules cams	0.0172414	0.0724922	-0.484825	-1.59499	75	34	OvHK2
protein export	0.0358887	0.125272	-0.553045	-1.56237	168	18	OvHK2
hematopoietic cell lineage	0.0404335	0.127111	-0.600797	-1.55306	193	13	OvHK2
systemic lupus erythematosus	0.0380204	0.127111	-0.566007	-1.5464	178	16	OvHK2
beta alanine metabolism	0.0441851	0.134004	-0.593945	-1.53535	211	13	OvHK2
limonene and pinene degradation	0.0505363	0.143374	-0.683213	-1.52319	244	8	OvHK2
mismatch repair	0.0428725	0.13219	-0.524819	-1.52008	199	20	OvHK2
calcium signaling pathway	0.0324926	0.119225	-0.454167	-1.50545	142	35	OvHK2
basal cell carcinoma	0.0531471	0.143654	-0.613587	-1.50361	254	11	OvHK2
sphingolipid metabolism	0.053579	0.143654	-0.555241	-1.48943	252	15	OvHK2
cardiac muscle contraction	0.047704	0.137894	-0.467613	-1.46914	213	28	OvHK2
glycosaminoglycan degradation	0.0990099	0.227804	-0.635693	-1.41724	479	8	OvHK2
pathways in cancer	0.0138593	0.0651802	-0.33032	-1.41558	51	145	OvHK2
complement and coagulation cascades	0.10232	0.230843	-0.587628	-1.40029	493	10	OvHK2
valine leucine and isoleucine biosynthesis	0.107823	0.240328	-0.602284	-1.3922	520	9	OvHK2
o glycan biosynthesis	0.137324	0.282277	-0.563373	-1.3425	662	10	OvHK2
dna replication	0.0990566	0.227804	-0.407336	-1.33426	440	33	OvHK2
asthma	0.0781991	0.192891	-0.960626	-1.28565	395	1	OvHK2
glycosaminoglycan biosynthesis keratan sulfate	0.174707	0.343839	-0.763828	-1.2701	879	3	OvHK2
glycosphingolipid biosynthesis ganglio series	0.195354	0.376464	-0.752865	-1.25187	983	3	OvHK2
taste transduction	0.271582	0.456752	-0.619882	-1.19462	1336	5	OvHK2
nicotinate and nicotinamide metabolism	0.245738	0.424874	-0.473002	-1.19331	1181	12	OvHK2
arginine and proline metabolism	0.23869	0.420548	-0.365787	-1.15981	1070	29	OvHK2
glycosphingolipid biosynthesis globo series	0.355703	0.556565	-0.626574	-1.12608	1764	4	OvHK2
leukocyte transendothelial migration	0.281951	0.465723	-0.316912	-1.10543	1230	45	OvHK2
leishmania infection	0.312936	0.507834	-0.372813	-1.10463	1436	22	OvHK2
huntingtons disease	0.243017	0.424133	-0.269345	-1.10215	956	107	OvHK2
intestinal immune network for iga production	0.372781	0.569955	-0.733538	-1.09912	1889	2	OvHK2
proximal tubule bicarbonate reclamation	0.359362	0.556565	-0.453684	-1.08111	1734	10	OvHK2
adherens junction	0.337151	0.537697	-0.305147	-1.06439	1471	45	OvHK2
abc transporters	0.396466	0.574258	-0.414565	-1.04589	1906	12	OvHK2
olfactory transduction	0.460298	0.645115	-0.579527	-1.04152	2283	4	OvHK2
parkinsons disease	0.376542	0.570985	-0.268167	-1.03443	1556	75	OvHK2
bladder cancer	0.397324	0.574258	-0.366087	-1.03421	1870	18	OvHK2
glycosylphosphatidylinositol gpi anchor biosynthesis	0.486122	0.661484	-0.483204	-0.984959	2381	6	OvHK2
glycosphingolipid biosynthesis lacto and neolacto series	0.55069	0.702033	-0.653581	-0.979311	2791	2	OvHK2
glycine serine and threonine metabolism	0.491455	0.663643	-0.376973	-0.974478	2357	13	OvHK2
nucleotide excision repair	0.525063	0.693833	-0.28188	-0.954787	2293	39	OvHK2
retinol metabolism	0.531664	0.697573	-0.409706	-0.947053	2568	9	OvHK2
cytokine cytokine receptor interaction	0.546385	0.701953	-0.314867	-0.932936	2508	22	OvHK2
peroxisome	0.580244	0.718681	-0.265688	-0.930623	2519	46	OvHK2
alzheimers disease	0.660349	0.758786	-0.227559	-0.914022	2647	94	OvHK2
histidine metabolism	0.582715	0.718681	-0.404696	-0.902248	2824	8	OvHK2
glycerolipid metabolism	0.605777	0.732476	-0.326524	-0.892105	2851	16	OvHK2
notch signaling pathway	0.637972	0.745707	-0.292039	-0.875501	2919	23	OvHK2
renin angiotensin system	0.640816	0.745707	-0.421593	-0.859372	3139	6	OvHK2
axon guidance	0.757456	0.839098	-0.23298	-0.844085	3250	54	OvHK2
primary immunodeficiency	0.696018	0.794835	-0.383812	-0.820964	3390	7	OvHK2
maturity onset diabetes of the young	0.763708	0.839506	-0.547127	-0.819803	3871	2	OvHK2
primary bile acid biosynthesis	0.705562	0.800792	-0.454047	-0.816011	3500	4	OvHK2
melanogenesis	0.774142	0.839506	-0.246058	-0.815623	3406	35	OvHK2
glycosaminoglycan biosynthesis heparan sulfate	0.726898	0.815527	-0.356654	-0.795141	3523	8	OvHK2
cell cycle	0.916829	0.942296	-0.197453	-0.766877	3769	78	OvHK2
taurine and hypotaurine metabolism	0.767231	0.839506	-0.422548	-0.759401	3806	4	OvHK2
homologous recombination	0.797999	0.858313	-0.285091	-0.752989	3827	14	OvHK2
glycerophospholipid metabolism	0.927349	0.947842	-0.218277	-0.675068	4224	26	OvHK2
base excision repair	0.909325	0.939805	-0.232561	-0.67359	4241	20	OvHK2
hedgehog signaling pathway	0.938328	0.953795	-0.255938	-0.591611	4533	9	OvHK2
circadian rhythm mammal	0.990669	0.999415	-0.271671	-0.451736	4989	3	OvHK2
non homologous end joining	0.999415	0.999415	0.176609	0.375941	5127	7	OvHK2
rna polymerase	0.999063	0.999415	0.143855	0.404996	5331	20	OvHK2
glycosaminoglycan biosynthesis chondroitin sulfate	0.895342	0.930552	0.29979	0.638152	4593	7	OvHK2
sulfur metabolism	0.84997	0.893435	0.352658	0.679955	4316	5	OvHK2
autoimmune thyroid disease	0.837907	0.889531	0.343339	0.696108	4274	6	OvHK2
allograft rejection	0.837907	0.889531	0.343339	0.696108	4274	6	OvHK2
metabolism of xenobiotics by cytochrome p450	0.863826	0.902869	0.266147	0.69682	4560	15	OvHK2
drug metabolism cytochrome p450	0.743837	0.828975	0.319916	0.786407	3861	12	OvHK2
wnt signaling pathway	0.841449	0.889531	0.223579	0.787838	4855	59	OvHK2
type i diabetes mellitus	0.727362	0.815527	0.392285	0.795344	3710	6	OvHK2
pancreatic cancer	0.775976	0.839506	0.247418	0.811182	4353	40	OvHK2
ascorbate and aldarate metabolism	0.644936	0.745707	0.387542	0.855608	3323	8	OvHK2
folate biosynthesis	0.623154	0.743765	0.456953	0.881046	3164	5	OvHK2
epithelial cell signaling in helicobacter pylori infection	0.636073	0.745707	0.271257	0.886078	3582	39	OvHK2
oocyte meiosis	0.640955	0.745707	0.253595	0.901433	3705	62	OvHK2
long term potentiation	0.614408	0.738088	0.283781	0.90219	3436	34	OvHK2
colorectal cancer	0.605606	0.732476	0.283873	0.906546	3391	35	OvHK2
glyoxylate and dicarboxylate metabolism	0.581091	0.718681	0.377466	0.908986	3023	11	OvHK2
melanoma	0.588571	0.721097	0.314665	0.915325	3192	23	OvHK2
long term depression	0.576323	0.718681	0.302844	0.923242	3178	28	OvHK2
antigen processing and presentation	0.554037	0.702033	0.298151	0.935817	3080	32	OvHK2
basal transcription factors	0.544493	0.701953	0.341669	0.937205	2881	18	OvHK2
thyroid cancer	0.540234	0.701953	0.354149	0.944334	2859	16	OvHK2
one carbon pool by folate	0.520945	0.693345	0.398601	0.959883	2710	11	OvHK2
steroid hormone biosynthesis	0.515328	0.690838	0.434881	0.960122	2655	8	OvHK2
pyruvate metabolism	0.482671	0.661484	0.325156	0.982077	2645	27	OvHK2
vibrio cholerae infection	0.47811	0.661484	0.326107	0.984951	2620	27	OvHK2
phenylalanine metabolism	0.48628	0.661484	0.486338	0.986032	2480	6	OvHK2
cytosolic dna sensing pathway	0.428651	0.610003	0.358565	1.02175	2309	21	OvHK2
pantothenate and coa biosynthesis	0.44007	0.621473	0.480989	1.02386	2257	7	OvHK2
progesterone mediated oocyte maturation	0.393691	0.574258	0.314071	1.03835	2208	42	OvHK2
tgf beta signaling pathway	0.388758	0.574258	0.341021	1.046	2143	29	OvHK2
graft versus host disease	0.42469	0.609051	0.544475	1.04979	2156	5	OvHK2
alanine aspartate and glutamate metabolism	0.386547	0.574258	0.374696	1.05488	2062	20	OvHK2
jak stat signaling pathway	0.380776	0.572711	0.371765	1.05937	2051	21	OvHK2
p53 signaling pathway	0.361015	0.556565	0.348112	1.06775	1990	29	OvHK2
nitrogen metabolism	0.345169	0.54578	0.50215	1.10864	1778	8	OvHK2
gnrh signaling pathway	0.278204	0.463673	0.342112	1.12165	1560	40	OvHK2
prostate cancer	0.251469	0.430758	0.353765	1.14857	1411	38	OvHK2
ether lipid metabolism	0.290298	0.475266	0.491689	1.15279	1501	10	OvHK2
neuroactive ligand receptor interaction	0.319841	0.514527	0.642151	1.16142	1611	4	OvHK2
viral myocarditis	0.234404	0.419786	0.388947	1.17475	1284	27	OvHK2
tyrosine metabolism	0.263836	0.447794	0.490805	1.18192	1372	11	OvHK2
ppar signaling pathway	0.227214	0.412104	0.405381	1.18931	1233	24	OvHK2
phosphatidylinositol signaling system	0.211237	0.394735	0.396631	1.19796	1157	27	OvHK2
starch and sucrose metabolism	0.221325	0.405398	0.431863	1.19978	1178	19	OvHK2
regulation of actin cytoskeleton	0.135719	0.282113	0.310123	1.2053	822	105	OvHK2
vegf signaling pathway	0.198912	0.379368	0.393866	1.20809	1096	29	OvHK2
riboflavin metabolism	0.235988	0.419786	0.516593	1.21118	1220	10	OvHK2
inositol phosphate metabolism	0.206636	0.390078	0.416863	1.2126	1120	23	OvHK2
dorso ventral axis formation	0.219254	0.405398	0.508938	1.22559	1140	11	OvHK2
endometrial cancer	0.191125	0.372191	0.419559	1.23091	1037	24	OvHK2
amyotrophic lateral sclerosis als	0.166788	0.331782	0.408951	1.24672	919	28	OvHK2
insulin signaling pathway	0.0987569	0.227804	0.354516	1.28155	571	69	OvHK2
pyrimidine metabolism	0.0997412	0.227804	0.354981	1.28245	577	68	OvHK2
vascular smooth muscle contraction	0.12424	0.267261	0.408097	1.29742	694	34	OvHK2
vasopressin regulated water reabsorption	0.133272	0.280174	0.454382	1.30853	720	22	OvHK2
glioma	0.12321	0.267261	0.438803	1.31175	670	26	OvHK2
pentose and glucuronate interconversions	0.161816	0.325391	0.5972	1.31849	833	8	OvHK2
arachidonic acid metabolism	0.149014	0.302941	0.566149	1.32736	770	10	OvHK2
biosynthesis of unsaturated fatty acids	0.128146	0.272494	0.520126	1.33062	666	14	OvHK2
renal cell carcinoma	0.0989834	0.227804	0.412408	1.3321	554	37	OvHK2
prion diseases	0.1122	0.247107	0.530134	1.35622	583	14	OvHK2
aldosterone regulated sodium reabsorption	0.0996212	0.227804	0.528932	1.38484	525	15	OvHK2
toll like receptor signaling pathway	0.070626	0.18147	0.429381	1.38692	395	37	OvHK2
pathogenic escherichia coli infection	0.0718977	0.182207	0.425403	1.38961	404	39	OvHK2
gap junction	0.0511495	0.143374	0.42797	1.42115	286	43	OvHK2
b cell receptor signaling pathway	0.053048	0.143654	0.458522	1.43918	294	32	OvHK2
acute myeloid leukemia	0.0611458	0.159324	0.482961	1.44376	332	26	OvHK2
regulation of autophagy	0.0779977	0.192891	0.657782	1.45224	401	8	OvHK2
chronic myeloid leukemia	0.0461566	0.135539	0.445267	1.45449	259	39	OvHK2
erbb signaling pathway	0.038674	0.127111	0.439593	1.45975	216	43	OvHK2
rna degradation	0.0337119	0.119936	0.439011	1.47184	189	45	OvHK2
porphyrin and chlorophyll metabolism	0.0583818	0.154295	0.529939	1.47225	310	19	OvHK2
non small cell lung cancer	0.0454713	0.135539	0.500587	1.48325	246	25	OvHK2
aminoacyl trna biosynthesis	0.0401802	0.127111	0.470252	1.48407	222	33	OvHK2
nod like receptor signaling pathway	0.0405007	0.127111	0.505793	1.49867	219	25	OvHK2
amino sugar and nucleotide sugar metabolism	0.0307472	0.118505	0.476818	1.51589	171	34	OvHK2
alpha linolenic acid metabolism	0.014093	0.0651802	0.917066	1.52962	69	3	OvHK2
type ii diabetes mellitus	0.0405379	0.127111	0.598114	1.53013	210	14	OvHK2
mapk signaling pathway	0.00833333	0.0453431	0.402013	1.5321	49	93	OvHK2
natural killer cell mediated cytotoxicity	0.0223682	0.0919581	0.475104	1.55196	125	39	OvHK2
fc epsilon ri signaling pathway	0.0251994	0.0991892	0.51154	1.55946	138	28	OvHK2
selenoamino acid metabolism	0.0328674	0.119225	0.588206	1.56844	173	16	OvHK2
galactose metabolism	0.0326785	0.119225	0.589121	1.57089	172	16	OvHK2
chemokine signaling pathway	0.00866401	0.0457955	0.449615	1.58434	49	59	OvHK2
endocytosis	0.00379288	0.0339699	0.408342	1.59125	22	107	OvHK2
proteasome	0.0114062	0.05553	0.491635	1.61187	63	40	OvHK2
cysteine and methionine metabolism	0.0170055	0.0724922	0.562974	1.62125	91	22	OvHK2
fc gamma r mediated phagocytosis	0.00704101	0.042019	0.481655	1.64072	39	49	OvHK2
terpenoid backbone biosynthesis	0.0157571	0.0694063	0.68652	1.65323	81	11	OvHK2
adipocytokine signaling pathway	0.01124	0.05553	0.542664	1.65435	61	28	OvHK2
t cell receptor signaling pathway	0.00695063	0.042019	0.498311	1.65473	38	43	OvHK2
apoptosis	0.00580884	0.0413321	0.486471	1.65712	32	49	OvHK2
drug metabolism other enzymes	0.00661126	0.042019	0.658017	1.7546	34	16	OvHK2
mtor signaling pathway	0.00425139	0.0341959	0.613967	1.7681	22	22	OvHK2
rig i like receptor signaling pathway	0.00385604	0.0339699	0.592776	1.77204	20	26	OvHK2
ubiquitin mediated proteolysis	0.000340426	0.00419858	0.478512	1.77422	1	80	OvHK2
glycolysis gluconeogenesis	0.00232101	0.0225993	0.562163	1.79527	12	35	OvHK2
purine metabolism	0.000170213	0.00342961	0.518925	1.92407	0	80	OvHK2
glutathione metabolism	0.000725295	0.00745442	0.635962	1.95067	3	29	OvHK2
neurotrophin signaling pathway	0.000172028	0.00342961	0.557876	1.9806	0	61	OvHK2
fructose and mannose metabolism	0.000185563	0.00342961	0.719081	2.04907	0	21	OvHK2
pentose phosphate pathway	0.000187723	0.00342961	0.755897	2.1	0	19	OvHK2
ribosome	0.000170068	0.00342961	0.679251	2.50539	0	77	OvHK2
glycolysis gluconeogenesis	0.00148285	0.0171455	0.56561	1.81081	7	35	M1AvHK2
citrate cycle tca cycle	0.00256575	0.0263702	-0.598603	-1.82435	11	25	M1AvHK2
pentose phosphate pathway	0.000378143	0.00538127	0.720536	2.0082	1	19	M1AvHK2
pentose and glucuronate interconversions	0.160221	0.322184	0.596923	1.31015	811	8	M1AvHK2
fructose and mannose metabolism	0.000567322	0.00699697	0.714888	2.04351	2	21	M1AvHK2
galactose metabolism	0.0458469	0.138336	0.569645	1.51208	238	16	M1AvHK2
ascorbate and aldarate metabolism	0.633583	0.766097	0.395734	0.868572	3210	8	M1AvHK2
fatty acid metabolism	0.000216123	0.00538127	-0.616598	-1.96795	0	30	M1AvHK2
steroid biosynthesis	0.00454545	0.038442	-0.733247	-1.7927	21	11	M1AvHK2
primary bile acid biosynthesis	0.506819	0.689423	-0.55635	-1.00053	2526	4	M1AvHK2
steroid hormone biosynthesis	0.763615	0.857301	0.349577	0.767265	3869	8	M1AvHK2
oxidative phosphorylation	0.000225479	0.00538127	-0.538052	-2.05779	0	71	M1AvHK2
purine metabolism	0.000353357	0.00538127	0.488935	1.83057	1	80	M1AvHK2
pyrimidine metabolism	0.435307	0.634467	0.277794	1.01013	2418	68	M1AvHK2
alanine aspartate and glutamate metabolism	0.803341	0.872336	0.27151	0.764545	4231	20	M1AvHK2
glycine serine and threonine metabolism	0.441397	0.634467	-0.393404	-1.01105	2123	13	M1AvHK2
cysteine and methionine metabolism	0.0513789	0.148517	0.509125	1.47409	271	22	M1AvHK2
valine leucine and isoleucine degradation	0.000216638	0.00538127	-0.624596	-2.09518	0	37	M1AvHK2
valine leucine and isoleucine biosynthesis	0.0293153	0.10634	-0.688747	-1.58036	142	9	M1AvHK2
lysine degradation	0.0221182	0.0940941	-0.507425	-1.5676	103	26	M1AvHK2
arginine and proline metabolism	0.223036	0.389505	-0.372823	-1.18114	1035	29	M1AvHK2
histidine metabolism	0.705918	0.811148	-0.367391	-0.814336	3482	8	M1AvHK2
tyrosine metabolism	0.258621	0.43324	0.495811	1.19321	1334	11	M1AvHK2
phenylalanine metabolism	0.594932	0.754265	0.442972	0.897975	3004	6	M1AvHK2
tryptophan metabolism	0.0217621	0.0940941	-0.580941	-1.61599	102	18	M1AvHK2
beta alanine metabolism	0.0829177	0.20453	-0.558073	-1.43425	398	13	M1AvHK2
taurine and hypotaurine metabolism	0.463899	0.660164	-0.575715	-1.03535	2312	4	M1AvHK2
selenoamino acid metabolism	0.0719355	0.182302	0.543949	1.44387	374	16	M1AvHK2
glutathione metabolism	0.0166138	0.0788089	0.518053	1.58973	88	29	M1AvHK2
starch and sucrose metabolism	0.188694	0.356207	0.445259	1.24098	997	19	M1AvHK2
n glycan biosynthesis	0.00449006	0.038442	-0.576527	-1.75707	20	25	M1AvHK2
other glycan degradation	0.0370896	0.122528	-0.696506	-1.54383	182	8	M1AvHK2
o glycan biosynthesis	0.223176	0.389505	-0.516285	-1.22651	1091	10	M1AvHK2
amino sugar and nucleotide sugar metabolism	0.0324555	0.115131	0.471989	1.50309	174	34	M1AvHK2
glycosaminoglycan degradation	0.108431	0.250747	-0.623586	-1.3822	534	8	M1AvHK2
glycosaminoglycan biosynthesis chondroitin sulfate	0.782886	0.857301	0.351801	0.742107	3933	7	M1AvHK2
glycosaminoglycan biosynthesis keratan sulfate	0.0186822	0.0864052	-0.898367	-1.48033	92	3	M1AvHK2
glycosaminoglycan biosynthesis heparan sulfate	0.595257	0.754265	-0.407504	-0.903247	2936	8	M1AvHK2
glycerolipid metabolism	0.620798	0.76058	-0.327285	-0.886002	2972	16	M1AvHK2
inositol phosphate metabolism	0.644285	0.773979	0.299757	0.876069	3415	23	M1AvHK2
glycosylphosphatidylinositol gpi anchor biosynthesis	0.263381	0.435049	-0.590356	-1.20348	1303	6	M1AvHK2
glycerophospholipid metabolism	0.496597	0.685601	-0.314846	-0.972662	2334	26	M1AvHK2
ether lipid metabolism	0.0598943	0.167961	0.63791	1.48969	305	10	M1AvHK2
arachidonic acid metabolism	0.119006	0.265254	0.584553	1.36509	607	10	M1AvHK2
alpha linolenic acid metabolism	0.0607086	0.167961	0.847705	1.41918	304	3	M1AvHK2
sphingolipid metabolism	0.0865945	0.210789	-0.530907	-1.4143	415	15	M1AvHK2
glycosphingolipid biosynthesis lacto and neolacto series	0.0477313	0.140163	-0.916723	-1.36479	242	2	M1AvHK2
glycosphingolipid biosynthesis globo series	0.280987	0.448125	-0.658374	-1.184	1400	4	M1AvHK2
glycosphingolipid biosynthesis ganglio series	0.259944	0.43324	-0.725424	-1.19536	1293	3	M1AvHK2
pyruvate metabolism	0.655601	0.777475	-0.280509	-0.874896	3060	27	M1AvHK2
glyoxylate and dicarboxylate metabolism	0.777993	0.857301	0.315406	0.75905	4015	11	M1AvHK2
propanoate metabolism	0.0144435	0.0722175	-0.556021	-1.63596	67	22	M1AvHK2
butanoate metabolism	0.00870858	0.0547475	-0.577436	-1.69896	40	22	M1AvHK2
one carbon pool by folate	0.561217	0.730981	0.385247	0.927126	2896	11	M1AvHK2
riboflavin metabolism	0.522411	0.695296	0.41112	0.960076	2668	10	M1AvHK2
nicotinate and nicotinamide metabolism	0.440142	0.634467	-0.406009	-1.01545	2113	12	M1AvHK2
pantothenate and coa biosynthesis	0.943483	0.959034	0.267643	0.56458	4740	7	M1AvHK2
folate biosynthesis	0.483723	0.676057	0.519981	1.00228	2421	5	M1AvHK2
retinol metabolism	0.432349	0.634467	-0.44577	-1.02284	2108	9	M1AvHK2
porphyrin and chlorophyll metabolism	0.0230667	0.0940941	0.571521	1.59288	121	19	M1AvHK2
terpenoid backbone biosynthesis	0.0608291	0.167961	0.62096	1.49439	313	11	M1AvHK2
limonene and pinene degradation	0.102756	0.243717	-0.627905	-1.39177	506	8	M1AvHK2
nitrogen metabolism	0.501776	0.687619	0.446225	0.979391	2542	8	M1AvHK2
sulfur metabolism	0.668664	0.782252	0.432759	0.834153	3347	5	M1AvHK2
aminoacyl trna biosynthesis	0.289799	0.458229	0.35246	1.11627	1570	33	M1AvHK2
metabolism of xenobiotics by cytochrome p450	0.955752	0.966198	0.22436	0.58531	4967	15	M1AvHK2
drug metabolism cytochrome p450	0.854395	0.903218	0.28156	0.694758	4441	12	M1AvHK2
drug metabolism other enzymes	0.0128525	0.0722175	0.624141	1.65673	66	16	M1AvHK2
biosynthesis of unsaturated fatty acids	0.140832	0.304004	0.512919	1.31987	734	14	M1AvHK2
abc transporters	0.672913	0.782252	-0.335001	-0.837852	3231	12	M1AvHK2
ribosome	0.000177525	0.00538127	0.633845	2.35745	0	77	M1AvHK2
rna degradation	0.236344	0.401134	0.340542	1.14724	1284	45	M1AvHK2
rna polymerase	0.895226	0.935688	-0.243348	-0.696155	4237	20	M1AvHK2
basal transcription factors	0.559689	0.730981	0.339028	0.929098	2948	18	M1AvHK2
dna replication	0.00676708	0.046367	-0.514931	-1.6826	30	33	M1AvHK2
spliceosome	0.000240442	0.00538127	-0.559796	-2.31875	0	116	M1AvHK2
proteasome	0.0143488	0.0722175	0.484054	1.59119	77	40	M1AvHK2
protein export	0.0274667	0.103701	-0.565791	-1.57385	129	18	M1AvHK2
ppar signaling pathway	0.147026	0.311192	0.433627	1.27967	780	24	M1AvHK2
base excision repair	0.633291	0.766097	-0.308874	-0.883607	2997	20	M1AvHK2
nucleotide excision repair	0.183271	0.349538	-0.354993	-1.20186	836	39	M1AvHK2
mismatch repair	0.013308	0.0722175	-0.58182	-1.66444	62	20	M1AvHK2
homologous recombination	0.930378	0.959034	-0.239146	-0.62435	4449	14	M1AvHK2
non homologous end joining	0.931144	0.959034	0.278186	0.58682	4678	7	M1AvHK2
mapk signaling pathway	0.000345781	0.00538127	0.447572	1.71908	1	93	M1AvHK2
erbb signaling pathway	0.0367566	0.122528	0.43616	1.45464	198	43	M1AvHK2
calcium signaling pathway	0.0240938	0.0940941	-0.460593	-1.52818	110	35	M1AvHK2
cytokine cytokine receptor interaction	0.53759	0.710386	0.325411	0.942173	2845	22	M1AvHK2
chemokine signaling pathway	0.00560376	0.0414678	0.457895	1.62583	30	59	M1AvHK2
phosphatidylinositol signaling system	0.676542	0.782252	0.286796	0.865494	3607	27	M1AvHK2
neuroactive ligand receptor interaction	0.151116	0.311192	0.731716	1.32457	757	4	M1AvHK2
cell cycle	0.565029	0.730981	-0.243452	-0.94557	2471	78	M1AvHK2
oocyte meiosis	0.990523	0.990523	-0.168456	-0.626729	4389	62	M1AvHK2
p53 signaling pathway	0.442412	0.634467	0.328832	1.00907	2369	29	M1AvHK2
ubiquitin mediated proteolysis	0.0204947	0.0924761	0.388579	1.45484	115	80	M1AvHK2
snare interactions in vesicular transport	0.0668667	0.17928	-0.450588	-1.41754	311	28	M1AvHK2
regulation of autophagy	0.118193	0.265254	0.62719	1.37658	598	8	M1AvHK2
lysosome	0.000225276	0.00538127	-0.501029	-1.88232	0	65	M1AvHK2
endocytosis	0.000516796	0.00682909	0.438466	1.72284	2	107	M1AvHK2
peroxisome	0.781099	0.857301	-0.233273	-0.82046	3553	46	M1AvHK2
mtor signaling pathway	0.00887798	0.0547475	0.57725	1.67133	46	22	M1AvHK2
apoptosis	0.0139322	0.0722175	0.455878	1.5616	75	49	M1AvHK2
cardiac muscle contraction	0.129447	0.285092	-0.410903	-1.2927	603	28	M1AvHK2
vascular smooth muscle contraction	0.0714021	0.182302	0.433293	1.37986	384	34	M1AvHK2
wnt signaling pathway	0.933297	0.959034	0.202035	0.717357	5162	59	M1AvHK2
dorso ventral axis formation	0.0389384	0.126379	0.645822	1.55422	200	11	M1AvHK2
notch signaling pathway	0.517021	0.693108	-0.321386	-0.958543	2429	23	M1AvHK2
hedgehog signaling pathway	0.826158	0.883464	-0.314429	-0.721469	4029	9	M1AvHK2
tgf beta signaling pathway	0.851409	0.903218	0.244462	0.750169	4560	29	M1AvHK2
axon guidance	0.608901	0.76058	0.263918	0.920814	3351	54	M1AvHK2
vegf signaling pathway	0.151391	0.311192	0.410324	1.25914	810	29	M1AvHK2
focal adhesion	0.0244136	0.0940941	-0.345025	-1.40781	101	104	M1AvHK2
ecm receptor interaction	0.00022007	0.00538127	-0.699374	-2.40577	0	42	M1AvHK2
cell adhesion molecules cams	0.11757	0.265254	-0.39158	-1.2911	541	34	M1AvHK2
adherens junction	0.77506	0.857301	0.244839	0.824828	4213	45	M1AvHK2
tight junction	0.0130601	0.0722175	-0.415106	-1.53947	57	61	M1AvHK2
gap junction	0.0463613	0.138336	0.427188	1.42472	250	43	M1AvHK2
complement and coagulation cascades	0.165338	0.3254	-0.547275	-1.30013	808	10	M1AvHK2
antigen processing and presentation	0.654442	0.777475	-0.271363	-0.879036	2997	32	M1AvHK2
renin angiotensin system	0.481115	0.676057	-0.491312	-1.00157	2381	6	M1AvHK2
toll like receptor signaling pathway	0.21296	0.3825	0.364411	1.17917	1146	37	M1AvHK2
nod like receptor signaling pathway	0.0150235	0.0731406	0.545669	1.62331	79	25	M1AvHK2
rig i like receptor signaling pathway	0.0443396	0.138245	0.493926	1.47671	234	26	M1AvHK2
cytosolic dna sensing pathway	0.7309	0.829549	0.284776	0.814033	3864	21	M1AvHK2
jak stat signaling pathway	0.418873	0.624931	0.360462	1.03038	2214	21	M1AvHK2
hematopoietic cell lineage	0.0045719	0.038442	-0.688974	-1.77067	21	13	M1AvHK2
natural killer cell mediated cytotoxicity	0.00459982	0.038442	0.523724	1.71552	24	39	M1AvHK2
t cell receptor signaling pathway	0.00498707	0.038442	0.504593	1.68287	26	43	M1AvHK2
b cell receptor signaling pathway	0.0239808	0.0940941	0.493838	1.55683	129	32	M1AvHK2
fc epsilon ri signaling pathway	0.023988	0.0940941	0.509763	1.55281	127	28	M1AvHK2
fc gamma r mediated phagocytosis	0.000366636	0.00538127	0.543169	1.86061	1	49	M1AvHK2
leukocyte transendothelial migration	0.231745	0.397033	0.341869	1.15171	1259	45	M1AvHK2
intestinal immune network for iga production	0.0791593	0.197898	-0.887532	-1.32134	402	2	M1AvHK2
circadian rhythm mammal	0.966653	0.971907	-0.314124	-0.517615	4811	3	M1AvHK2
long term potentiation	0.676001	0.782252	0.272139	0.866652	3644	34	M1AvHK2
neurotrophin signaling pathway	0.000359648	0.00538127	0.532288	1.90066	1	61	M1AvHK2
long term depression	0.512556	0.692138	0.317136	0.966038	2734	28	M1AvHK2
olfactory transduction	0.218612	0.388877	-0.689349	-1.23971	1089	4	M1AvHK2
taste transduction	0.0128128	0.0722175	-0.836735	-1.61342	63	5	M1AvHK2
regulation of actin cytoskeleton	0.00790514	0.0522304	0.389491	1.52692	45	105	M1AvHK2
insulin signaling pathway	0.167627	0.326431	0.327367	1.19196	930	69	M1AvHK2
gnrh signaling pathway	0.295438	0.463186	0.33602	1.10457	1605	40	M1AvHK2
progesterone mediated oocyte maturation	0.808721	0.872336	0.23978	0.798216	4413	42	M1AvHK2
melanogenesis	0.783156	0.857301	-0.245104	-0.813216	3607	35	M1AvHK2
adipocytokine signaling pathway	0.00674663	0.046367	0.556609	1.69551	35	28	M1AvHK2
type ii diabetes mellitus	0.0421537	0.134456	0.591901	1.52311	219	14	M1AvHK2
type i diabetes mellitus	0.600277	0.755451	0.440632	0.893231	3031	6	M1AvHK2
maturity onset diabetes of the young	0.811036	0.872336	0.480955	0.728481	3982	2	M1AvHK2
aldosterone regulated sodium reabsorption	0.149673	0.311192	0.499892	1.30412	777	15	M1AvHK2
vasopressin regulated water reabsorption	0.208349	0.377888	0.421097	1.21922	1102	22	M1AvHK2
proximal tubule bicarbonate reclamation	0.27243	0.442101	-0.493125	-1.17149	1332	10	M1AvHK2
alzheimers disease	0.206395	0.377888	-0.284759	-1.14026	864	94	M1AvHK2
parkinsons disease	0.165223	0.3254	-0.305094	-1.17721	724	75	M1AvHK2
amyotrophic lateral sclerosis als	0.0329835	0.115131	0.495805	1.51029	175	28	M1AvHK2
huntingtons disease	0.308554	0.479684	-0.260405	-1.06851	1294	107	M1AvHK2
prion diseases	0.0448362	0.138245	0.590274	1.51892	233	14	M1AvHK2
vibrio cholerae infection	0.48603	0.676057	0.32494	0.980607	2591	27	M1AvHK2
epithelial cell signaling in helicobacter pylori infection	0.878197	0.923105	0.225853	0.73981	4772	39	M1AvHK2
pathogenic escherichia coli infection	0.00478381	0.038442	0.521172	1.70716	25	39	M1AvHK2
leishmania infection	0.575616	0.739507	-0.312229	-0.918657	2709	22	M1AvHK2
pathways in cancer	0.0337584	0.115654	-0.309106	-1.32385	134	145	M1AvHK2
colorectal cancer	0.311399	0.480074	0.342631	1.09694	1679	35	M1AvHK2
renal cell carcinoma	0.0659116	0.17928	0.427573	1.38355	354	37	M1AvHK2
pancreatic cancer	0.40379	0.612304	0.314934	1.03526	2194	40	M1AvHK2
endometrial cancer	0.0992093	0.23836	0.457564	1.35031	526	24	M1AvHK2
glioma	0.141321	0.304004	0.427042	1.27674	748	26	M1AvHK2
prostate cancer	0.197157	0.368425	0.366198	1.19347	1067	38	M1AvHK2
thyroid cancer	0.348744	0.533203	0.409791	1.08776	1817	16	M1AvHK2
basal cell carcinoma	0.277686	0.446712	-0.474551	-1.16022	1343	11	M1AvHK2
melanoma	0.716522	0.818251	0.283921	0.829786	3798	23	M1AvHK2
bladder cancer	0.267272	0.43757	-0.417683	-1.16186	1264	18	M1AvHK2
chronic myeloid leukemia	0.0290708	0.10634	0.45667	1.49588	157	39	M1AvHK2
acute myeloid leukemia	0.0696226	0.182302	0.470559	1.40684	368	26	M1AvHK2
small cell lung cancer	0.00196036	0.0213333	-0.514947	-1.79629	8	44	M1AvHK2
non small cell lung cancer	0.0719249	0.182302	0.474387	1.41125	382	25	M1AvHK2
asthma	0.175641	0.338474	-0.915282	-1.21765	883	1	M1AvHK2
autoimmune thyroid disease	0.61671	0.76058	0.434403	0.880604	3114	6	M1AvHK2
systemic lupus erythematosus	0.231781	0.397033	-0.444492	-1.2033	1109	16	M1AvHK2
allograft rejection	0.61671	0.76058	0.434403	0.880604	3114	6	M1AvHK2
graft versus host disease	0.410026	0.616706	0.555638	1.07101	2052	5	M1AvHK2
primary immunodeficiency	0.941692	0.959034	0.269937	0.569419	4731	7	M1AvHK2
hypertrophic cardiomyopathy hcm	0.207244	0.377888	-0.380672	-1.19759	966	28	M1AvHK2
arrhythmogenic right ventricular cardiomyopathy arvc	0.000217912	0.00538127	-0.624778	-2.00656	0	31	M1AvHK2
dilated cardiomyopathy	0.104091	0.243757	-0.427117	-1.33216	485	27	M1AvHK2
viral myocarditis	0.15751	0.320212	0.416627	1.2573	839	27	M1AvHK2

## Sheet: Fig.2c
pathway	pval	padj	ES	NES	nMoreExtreme	size
dna replication	0.00419325	0.096969	-0.538599	-1.74105	22	33
glutathione metabolism	0.0069381	0.096969	-0.545659	-1.7089	37	29
valine leucine and isoleucine degradation	0.0226696	0.172773	-0.469324	-1.55672	124	37
oxidative phosphorylation	0.0102334	0.111363	-0.410359	-1.54616	56	71
citrate cycle tca cycle	0.0372235	0.245941	-0.503555	-1.52629	206	25
ubiquitin mediated proteolysis	0.0233477	0.172773	-0.376973	-1.44865	129	80
purine metabolism	0.0407687	0.260076	-0.360676	-1.38603	226	80
butanoate metabolism	0.188356	0.622248	-0.423112	-1.24242	1044	22
lysosome	0.164275	0.598104	-0.325391	-1.2076	915	65
rig i like receptor signaling pathway	0.257971	0.702185	-0.379515	-1.16177	1423	26
propanoate metabolism	0.29398	0.755365	-0.385243	-1.13122	1630	22
tryptophan metabolism	0.35984	0.800922	-0.386232	-1.07731	1981	18
spliceosome	0.377193	0.800922	-0.253145	-1.03334	2106	116
glycolysis gluconeogenesis	0.50626	0.825025	-0.296595	-0.970841	2789	35
fatty acid metabolism	0.511054	0.825025	-0.304557	-0.96184	2796	30
ribosome	0.59344	0.881798	-0.244226	-0.932575	3292	77
fructose and mannose metabolism	0.554125	0.854276	-0.319968	-0.93039	3055	21
hematopoietic cell lineage	0.646292	0.895661	-0.33887	-0.865398	3520	13
endocytosis	0.842583	0.968185	-0.203556	-0.821394	4736	107
mtor signaling pathway	0.944845	0.989662	-0.213838	-0.627911	5241	22
n glycan biosynthesis	0.950462	0.989662	0.200799	0.607458	4220	25
neurotrophin signaling pathway	0.987153	0.992518	0.167576	0.615164	4379	61
t cell receptor signaling pathway	0.969054	0.989662	0.180047	0.620267	4383	43
lysine degradation	0.690317	0.895661	0.272125	0.833841	3093	26
chemokine signaling pathway	0.641548	0.895661	0.244341	0.89119	2834	59
apoptosis	0.480362	0.825025	0.27571	0.976494	2176	49
pentose phosphate pathway	0.394094	0.80118	0.36482	1.04272	1774	19
drug metabolism other enzymes	0.373151	0.800922	0.386332	1.05809	1689	16
adipocytokine signaling pathway	0.343687	0.800922	0.347163	1.08305	1537	28
steroid biosynthesis	0.19761	0.622296	0.510804	1.27047	892	11
small cell lung cancer	0.117182	0.512225	0.374793	1.3016	533	44
natural killer cell mediated cytotoxicity	0.0669484	0.35387	0.418967	1.40895	300	39
fc gamma r mediated phagocytosis	0.0357458	0.244925	0.420572	1.48956	161	49
mapk signaling pathway	0.00754113	0.096969	0.394405	1.55898	32	93
ecm receptor interaction	0.0144028	0.133226	0.478497	1.63853	64	42
tight junction	0.00811359	0.096969	0.453815	1.66594	35	61
dilated cardiomyopathy	0.00557662	0.096969	0.584876	1.80911	24	27
arrhythmogenic right ventricular cardiomyopathy arvc	0.00484581	0.096969	0.56901	1.81884	21	31
pathogenic escherichia coli infection	0.0044484	0.096969	0.54199	1.82267	19	39
hypertrophic cardiomyopathy hcm	0.00335196	0.096969	0.604845	1.88694	14	28
focal adhesion	0.000228467	0.0140888	0.550323	2.22434	0	104

## Sheet: Fig.2d
ID	variable	value
N-acetylaspartate	M1AvHK2	-140.469
N-acetylaspartylglutamate	M1AvHK2	-105.364
phosphocreatine	M1AvHK2	-55.9282
glycine	M1AvHK2	-47.0449
phosphoethanolamine	M1AvHK2	-50.441
asparagine	M1AvHK2	-42.0712
citicoline	M1AvHK2	-30.1556
serine	M1AvHK2	-40.3697
N-acetylglutamate	M1AvHK2	-41.731
threonine	M1AvHK2	-36.1296
alanine	M1AvHK2	-37.1014
N-acetylglutamine	M1AvHK2	-34.3519
gluconate	M1AvHK2	-43.7238
glycerophosphoethanolamine	M1AvHK2	-19.9705
CDP-ethanolamine	M1AvHK2	-22.2414
ophthalmate	M1AvHK2	-23.3524
trans-4-hydroxyproline	M1AvHK2	-29.0901
proline	M1AvHK2	-23.67
N-acetylserine	M1AvHK2	-28.2909
cystathionine	M1AvHK2	-33.292
beta-alanine	M1AvHK2	-26.1247
phosphorylcholine	M1AvHK2	-42.4483
hexosamine phosphate	M1AvHK2	-24.9487
N-acetylmethionine	M1AvHK2	-21.1539
4-hydroxyphenyllactate	M1AvHK2	-21.7146
methionine	M1AvHK2	-13.3651
Gly-Gly	M1AvHK2	-16.647
N-acetylalanine	M1AvHK2	-14.6666
succinylglutathione	M1AvHK2	-14.463
histidine	M1AvHK2	-11.5586
N-acetylarginine	M1AvHK2	-15.3244
Val-Lys	M1AvHK2	-17.1147
FAICAR	M1AvHK2	-13.6374
betaine	M1AvHK2	-16.9231
glutathione oxidized	M1AvHK2	-16.5992
cysteinylglycine	M1AvHK2	-11.8183
glutathione	M1AvHK2	-12.1013
acetylcholine	M1AvHK2	-11.1398
aspartate	M1AvHK2	14.7898
carnitinamide	M1AvHK2	11.9367
cysteic acid	M1AvHK2	11.9543
AICAR	M1AvHK2	11.537
glutamate	M1AvHK2	16.092
N-acetylneuramic acid	M1AvHK2	19.9871
5-aminovaleric acid*	M1AvHK2	11.8042
isovalerylcarnitine C5	M1AvHK2	11.8178
creatine	M1AvHK2	18.8268
deoxyribose 5-phosphate	M1AvHK2	19.8567
N-acetylhexosamine phosphate	M1AvHK2	17.6556
S-adenosylmethionine	M1AvHK2	22.8386
mesaconate	M1AvHK2	19.5578
pantothenate	M1AvHK2	15.5366
2-hydroxyglutarate	M1AvHK2	20.059
hypotaurine	M1AvHK2	13.6985
orotidine	M1AvHK2	20.9726
malonylcarnitine C3-DC	M1AvHK2	18.4323
2-ketoglutarate	M1AvHK2	24.8612
myo-inositol	M1AvHK2	33.4359
taurine	M1AvHK2	24.946
methylmalonylcarnitine C3-DC-M	M1AvHK2	60.2922
N-acetylaspartate	OvHK2	-77.3682
N-acetylaspartylglutamate	OvHK2	-73.656
phosphocreatine	OvHK2	-62.5579
glycine	OvHK2	-54.4097
phosphoethanolamine	OvHK2	-53.8273
asparagine	OvHK2	-50.9281
citicoline	OvHK2	-47.0289
serine	OvHK2	-46.5288
N-acetylglutamate	OvHK2	-42.1889
threonine	OvHK2	-40.3513
alanine	OvHK2	-39.8545
N-acetylglutamine	OvHK2	-37.9339
gluconate	OvHK2	-37.2819
glycerophosphoethanolamine	OvHK2	-36.5163
CDP-ethanolamine	OvHK2	-32.8398
ophthalmate	OvHK2	-32.7233
trans-4-hydroxyproline	OvHK2	-31.3271
proline	OvHK2	-29.3637
N-acetylserine	OvHK2	-28.1007
glycerol 3-phosphate	OvHK2	-27.5696
cystathionine	OvHK2	-27.2497
beta-alanine	OvHK2	-26.3937
phosphorylcholine	OvHK2	-25.9796
hexosamine phosphate	OvHK2	-24.0128
N-acetylmethionine	OvHK2	-22.7054
4-hydroxyphenyllactate	OvHK2	-22.533
methionine	OvHK2	-19.5349
Gly-Gly	OvHK2	-19.3429
CMP-2-aminoethylphosphonate	OvHK2	-17.5508
N-acetylalanine	OvHK2	-15.4019
argininosuccinate	OvHK2	-15.1555
succinylglutathione	OvHK2	-15.1211
tryptophan	OvHK2	-14.4907
citrulline	OvHK2	-14.4789
histidine	OvHK2	-14.2239
N-acetylarginine	OvHK2	-14.1775
glycerophosphocholine	OvHK2	-13.9979
leucine	OvHK2	-13.5627
Val-Lys	OvHK2	-13.5497
phenylalanine	OvHK2	-13.2315
indole	OvHK2	-13.0452
beta-citrylglutamic acid	OvHK2	-12.7174
FAICAR	OvHK2	-12.0753
glucose 1-phosphate	OvHK2	-12.0451
choline	OvHK2	-11.8604
ornithine	OvHK2	-11.8376
N-acetylornithine	OvHK2	-11.8055
betaine	OvHK2	-11.7469
S-(2-succinyl)cysteine	OvHK2	-11.3996
glycerophosphoinositol	OvHK2	-11.2964
methylindole	OvHK2	-11.0127
cis-aconitate	OvHK2	11.2138
AICAR	OvHK2	11.292
glutamate	OvHK2	11.5105
N-acetylneuramic acid	OvHK2	13.1385
5-aminovaleric acid*	OvHK2	14.2128
glucuronic acid	OvHK2	14.7368
isovalerylcarnitine C5	OvHK2	15.4136
creatine	OvHK2	15.7245
deoxyribose 5-phosphate	OvHK2	16.8917
carnitine	OvHK2	17.5933
N-acetylhexosamine phosphate	OvHK2	18.1296
S-adenosylmethionine	OvHK2	18.2465
mesaconate	OvHK2	19.2643
pantothenate	OvHK2	19.4546
2-hydroxyglutarate	OvHK2	19.5898
hypotaurine	OvHK2	20.0066
orotidine	OvHK2	20.7455
malonylcarnitine C3-DC	OvHK2	21.0275
2-ketoglutarate	OvHK2	24.8802
myo-inositol	OvHK2	26.9802
taurine	OvHK2	31.0884
methylmalonylcarnitine C3-DC-M	OvHK2	49.5642

## Sheet: Fig.2e
ID	OvHK2	M1AvHK2	M2AvHK2	M1AvO
N-acetylaspartate	-77.3682	-140.469	-135.681	-63.1009
N-acetylaspartylglutamate	-73.656	-105.364	-98.9689	-31.7083
phosphorylcholine	-25.9796	-42.4483	-35.745	-16.4687
acetylcholine	1.45284	-11.1398	-14.7734	-12.5927
glucuronic acid	14.7368	6.29238	-0.335519	-8.44446
carnitine	17.5933	9.76708	6.9498	-7.82627
NADP	5.03897	-2.14662	5.17607	-7.1856
2-aminoadipic acid	10.8829	4.41823	-2.25641	-6.46466
gluconate	-37.2819	-43.7238	-49.6012	-6.44193
hexanoylcarnitine C6	-2.62664	-8.96806	-9.67878	-6.34141
hypotaurine	20.0066	13.6985	11.6045	-6.30802
tetradecanoylcarnitine C14	-4.3872	-10.6466	-12.1926	-6.25942
taurine	31.0884	24.946	22.0897	-6.14238
cAMP	1.30987	-4.79754	-0.171687	-6.10742
glutathione oxidized	-10.5567	-16.5992	-19.3937	-6.04247
cystathionine	-27.2497	-33.292	-39.8238	-6.04237
glyceraldehyde 3-phosphate	6.99389	1.0266	-2.06935	-5.96729
glutathione	-6.33358	-12.1013	-14.3553	-5.76773
propionylcarnitine C3	4.61005	-1.02155	-0.781489	-5.63161
betaine	-11.7469	-16.9231	-18.269	-5.17611
cysteinylglycine	-6.68512	-11.8183	-13.0741	-5.13315
inosine	3.83109	-0.982309	0.083628	-4.8134
tetradecenoylcarnitine C14:1	0.573466	-3.75274	-3.22405	-4.32621
pantothenate	19.4546	15.5366	13.6858	-3.91795
glutamylcysteine	-2.89518	-6.77983	-10.8204	-3.88466
isovalerylcarnitine C5	15.4136	11.8178	13.8607	-3.59582
acetylcarnitine C2	4.57985	1.00332	1.09007	-3.57653
Val-Lys	-13.5497	-17.1147	-16.6254	-3.56509
N-acetylglutamine	-37.9339	-34.3519	-35.7859	3.58197
fructose	6.94712	10.618	13.2441	3.67086
glutamyllysine	-4.38075	-0.39205	1.07237	3.9887
citrulline	-14.4789	-10.4054	-9.0258	4.07345
threonine	-40.3513	-36.1296	-34.2758	4.22168
valine	-6.05862	-1.73239	-0.0208844	4.32623
methylhistidine	-10.1277	-5.77649	-4.24742	4.35122
glutamate	11.5105	16.092	15.9244	4.58153
S-adenosylmethionine	18.2465	22.8386	24.7764	4.59206
phenylalanine	-13.2315	-8.51167	-5.14414	4.7198
isoleucine	-9.38166	-4.47032	-2.80393	4.91135
N-acetylornithine	-11.8055	-6.88859	-6.13194	4.91696
indole	-13.0452	-8.12691	-6.33079	4.91824
glutamine	-6.05254	-1.09179	-0.980387	4.96075
tryptophan	-14.4907	-9.26419	-7.01183	5.22654
leucine	-13.5627	-8.21475	-4.94699	5.34791
lactate	-1.36892	4.21511	3.60796	5.58403
proline	-29.3637	-23.67	-26.6305	5.69366
serine	-46.5288	-40.3697	-36.3415	6.15906
methionine	-19.5349	-13.3651	-9.37493	6.16977
beta-citrylglutamic acid	-12.7174	-6.29732	-1.68244	6.42012
myo-inositol	26.9802	33.4359	36.3818	6.45579
phosphocreatine	-62.5579	-55.9282	-73.5393	6.62968
NAD	-1.04829	5.58409	8.59436	6.63238
NADH	-7.02869	-0.312511	-3.2086	6.71618
N-acetylneuramic acid	13.1385	19.9871	15.2846	6.84862
cyclic ADP-ribose	-3.12083	3.93502	6.39223	7.05584
glycine	-54.4097	-47.0449	-42.6084	7.36472
phosphoenolpyruvate	2.28744	9.90944	7.16113	7.622
aspartate	6.8991	14.7898	17.8792	7.89074
asparagine	-50.9281	-42.0712	-39.1227	8.85687
ophthalmate	-32.7233	-23.3524	-16.6204	9.37098
2/3-phosphoglycerate	0.98041	10.463	7.81823	9.48263
sedoheptulose 7-phosphate	-10.4417	-0.597722	-3.01266	9.84396
choline	-11.8604	-1.72412	2.77488	10.1362
CDP-ethanolamine	-32.8398	-22.2414	-10.7376	10.5984
methylmalonylcarnitine C3-DC-M	49.5642	60.2922	63.1462	10.7279
CMP-2-aminoethylphosphonate	-17.5508	-6.28829	0.366299	11.2625
argininosuccinate	-15.1555	-1.29861	-4.53849	13.8569
glycerophosphoethanolamine	-36.5163	-19.9705	-6.22211	16.5458
citicoline	-47.0289	-30.1556	-14.4904	16.8733
glycerophosphocholine	-13.9979	3.2036	19.9739	17.2015
glycerol 3-phosphate	-27.5696	-9.0739	-0.295859	18.4957

## Sheet: Fig.2g
protein target MMUT
Biological group	HK2					786-O					786-M1A					786-M2A
Replicate	1	2	3	4	5	1	2	3	4	5	1	2	3	4	5	1	2	3	4	5
Untargeted label-free quantification (LFQ)	390609984	399769984	348070016	358680000	397409984	205580000	138120000	158990000	137260000	204150000	161340000	171430000	171280000	132560000	166920000	180970000	163190000	78011000	170760000	170040000
protein target IVD
Biological group	HK2					786-O					786-M1A					786-M2A
Replicate	1	2	3	4	5	1	2	3	4	5	1	2	3	4	5	1	2	3	4	5
Untargeted label-free quantification (LFQ)	432270016	466270016	393680000	479630016	471449984	250440000	284449984	295460000	242790000	273329984	250870000	246180000	270489984	290480000	255460000	325969984	207740000	221140000	211230000	271940000

## Sheet: Fig.3a_x-axis
set	targets	weight
2DR1PP	deoxyribose5-phosphate	0
3HBCOAHLm	2-aminoadipicacid	0.0773094
3HBCOAHLm	3-phosphoglycerate	0.0858993
3HBCOAHLm	5-methylthioadenosine(mta)	0.0773094
3HBCOAHLm	6-phosphogluconate	0.0202662
3HBCOAHLm	acetyl-coa	0.137573
3HBCOAHLm	acetylcarnitinec2	0.134218
3HBCOAHLm	adenosine	0.0858993
3HBCOAHLm	aicar	0.167772
3HBCOAHLm	akg	0.145403
3HBCOAHLm	alanine	0.136455
3HBCOAHLm	arginine	0.145403
3HBCOAHLm	argininosuccinate	0.209715
3HBCOAHLm	asparagine	0.120796
3HBCOAHLm	aspartate	0.156587
3HBCOAHLm	carnitine	0.107374
3HBCOAHLm	citrate	0.145403
3HBCOAHLm	citrulline	0.145403
3HBCOAHLm	creatinine	0.0930576
3HBCOAHLm	dihydroxyacetonephosphate	0.0395824
3HBCOAHLm	fructose16-bisphosphate	0.0439805
3HBCOAHLm	fumarate	0.294912
3HBCOAHLm	glucose	0.0195156
3HBCOAHLm	glucose6-phosphate	0.0316659
3HBCOAHLm	glutamate	0.181753
3HBCOAHLm	glutamine	0.116322
3HBCOAHLm	glutamylcysteine	0.134218
3HBCOAHLm	glyceraldehyde3-phosphate	0.0549756
3HBCOAHLm	glycine	0.0730144
3HBCOAHLm	lactate	0.12527
3HBCOAHLm	malate	0.23593
3HBCOAHLm	methionine	0.0618475
3HBCOAHLm	methylmalonylcarnitinec3-dc-m	0.512
3HBCOAHLm	ornithine	0.116322
3HBCOAHLm	phosphoenolpyruvate	0.150995
3HBCOAHLm	proline	0.181753
3HBCOAHLm	propionylcarnitinec3	0.512
3HBCOAHLm	pyruvate	0.178258
3HBCOAHLm	s-adenosylhomocysteine	0.0930576
3HBCOAHLm	s-adenosylmethionine	0.049478
3HBCOAHLm	sedoheptulose7-phosphate	0.0351844
3HBCOAHLm	serine	0.0595569
3HBCOAHLm	succinate	0.36864
3HBCOAHLm	valine	-0.354987
3SPYRSP	2-aminoadipicacid	0.150995
3SPYRSP	3-phosphoglycerate	0.512
3SPYRSP	5-methylthioadenosine(mta)	0.120796
3SPYRSP	6-phosphogluconate	0.120796
3SPYRSP	acetyl-coa	0.48384
3SPYRSP	acetylcarnitinec2	0.512
3SPYRSP	adenosine	0.134218
3SPYRSP	aicar	0.262144
3SPYRSP	akg	0.283989
3SPYRSP	alanine	0.693333
3SPYRSP	arginine	0.227191
3SPYRSP	argininosuccinate	0.32768
3SPYRSP	asparagine	0.294912
3SPYRSP	aspartate	0.443733
3SPYRSP	carnitine	0.209715
3SPYRSP	citrate	0.443733
3SPYRSP	citrulline	0.227191
3SPYRSP	creatinine	0.145403
3SPYRSP	dihydroxyacetonephosphate	0.23593
3SPYRSP	fructose16-bisphosphate	0.262144
3SPYRSP	fumarate	0.36864
3SPYRSP	glucose	0.116322
3SPYRSP	glucose6-phosphate	0.188744
3SPYRSP	glutamate	0.227191
3SPYRSP	glutamine	0.145403
3SPYRSP	glutamylcysteine	0.167772
3SPYRSP	glyceraldehyde3-phosphate	0.32768
3SPYRSP	glycine	0.178258
3SPYRSP	lactate	0.693333
3SPYRSP	malate	0.4608
3SPYRSP	methionine	0.120796
3SPYRSP	methylmalonylcarnitinec3-dc-m	0.0549756
3SPYRSP	ornithine	0.181753
3SPYRSP	phosphoenolpyruvate	0.72
3SPYRSP	proline	0.145403
3SPYRSP	propionylcarnitinec3	0.0858993
3SPYRSP	pyruvate	0.85
3SPYRSP	s-adenosylhomocysteine	0.145403
3SPYRSP	s-adenosylmethionine	0.0966368
3SPYRSP	sedoheptulose7-phosphate	0.209715
3SPYRSP	serine	0.227191
3SPYRSP	succinate	0.294912
3SPYRSPm	2-aminoadipicacid	0.188744
3SPYRSPm	3-phosphoglycerate	0.4096
3SPYRSPm	5-methylthioadenosine(mta)	0.150995
3SPYRSPm	6-phosphogluconate	0.0966368
3SPYRSPm	acetyl-coa	0.6048
3SPYRSPm	acetylcarnitinec2	0.64
3SPYRSPm	adenosine	0.167772
3SPYRSPm	aicar	0.32768
3SPYRSPm	akg	0.354987
3SPYRSPm	alanine	0.650667
3SPYRSPm	arginine	0.283989
3SPYRSPm	argininosuccinate	0.4096
3SPYRSPm	asparagine	0.36864
3SPYRSPm	aspartate	0.554667
3SPYRSPm	carnitine	0.262144
3SPYRSPm	citrate	0.554667
3SPYRSPm	citrulline	0.283989
3SPYRSPm	creatinine	0.181753
3SPYRSPm	dihydroxyacetonephosphate	0.188744
3SPYRSPm	fructose16-bisphosphate	0.209715
3SPYRSPm	fumarate	0.4608
3SPYRSPm	glucose	0.0930576
3SPYRSPm	glucose6-phosphate	0.150995
3SPYRSPm	glutamate	0.283989
3SPYRSPm	glutamine	0.181753
3SPYRSPm	glutamylcysteine	0.209715
3SPYRSPm	glyceraldehyde3-phosphate	0.262144
3SPYRSPm	glycine	0.178258
3SPYRSPm	lactate	0.597333
3SPYRSPm	malate	0.576
3SPYRSPm	methionine	0.120796
3SPYRSPm	methylmalonylcarnitinec3-dc-m	0.0439805
3SPYRSPm	ornithine	0.227191
3SPYRSPm	phosphoenolpyruvate	0.64
3SPYRSPm	proline	0.181753
3SPYRSPm	propionylcarnitinec3	0.0687195
3SPYRSPm	pyruvate	0.85
3SPYRSPm	s-adenosylhomocysteine	0.181753
3SPYRSPm	s-adenosylmethionine	0.0966368
3SPYRSPm	sedoheptulose7-phosphate	0.167772
3SPYRSPm	serine	0.181753
3SPYRSPm	succinate	0.36864
8781	2-aminoadipicacid	0.0812135
8781	3-phosphoglycerate	-0.2304
8781	5-methylthioadenosine(mta)	0.36864
8781	6-phosphogluconate	-0.0921069
8781	acetyl-coa	0.303186
8781	acetylcarnitinec2	0.4096
8781	adenosine	0.512
8781	aicar	0.0754975
8781	akg	0.101922
8781	alanine	0.327475
8781	arginine	0.0654311
8781	argininosuccinate	0.0943718
8781	asparagine	0.23593
8781	aspartate	0.173233
8781	betaine	-0.0595569
8781	carnitine	0.167772
8781	choline	-0.0304931
8781	citrate	0.159252
8781	citrulline	0.0654311
8781	creatinine	0.443733
8781	dihydroxyacetonephosphate	-0.15816
8781	fructose16-bisphosphate	-0.117965
8781	fumarate	0.106168
8781	glucose	-0.0886955
8781	glucose6-phosphate	-0.0849347
8781	glutamate	0.138587
8781	glutamine	0
8781	glutamylcysteine	0.512
8781	glyceraldehyde3-phosphate	-0.147456
8781	glycerol3-phosphate	-0.227191
8781	glycine	0.543685
8781	isoleucine	-0.0381164
8781	kmv	-0.049478
8781	lactate	0.327475
8781	leucine	-0.0381164
8781	lysine	-0.0744461
8781	malate	0.13271
8781	methionine	0.398952
8781	methylmalonylcarnitinec3-dc-m	0.209715
8781	ornithine	0.480221
8781	phosphoenolpyruvate	0.20736
8781	proline	0.152745
8781	propionylcarnitinec3	0.32768
8781	pyruvate	0.401472
8781	s-adenosylhomocysteine	0.521681
8781	s-adenosylmethionine	0.291331
8781	sedoheptulose7-phosphate	-0.0943718
8781	serine	0.664641
8781	succinate	0.115134
8781	threonine	-0.0253327
8781	trimethyllysine	-0.134218
8781	tryptophan	-0.0966368
8781	valine	-0.0156125
AACS	acetyl-coa	0.8
AACS	leucine	-0.181753
AACS>943	2-aminoadipicacid	-0.0966368
AACS>943	3-phosphoglycerate	-0.167772
AACS>943	6-phosphogluconate	-0.0966368
AACS>943	acetyl-coa	0.244
AACS>943	aicar	-0.167772
AACS>943	akg	-0.354987
AACS>943	alanine	-0.283989
AACS>943	arginine	-0.156587
AACS>943	argininosuccinate	-0.209715
AACS>943	aspartate	-0.181753
AACS>943	betaine	-0.0595569
AACS>943	choline	-0.0304931
AACS>943	citrate	-0.693333
AACS>943	citrulline	-0.145403
AACS>943	dihydroxyacetonephosphate	-0.181753
AACS>943	fructose16-bisphosphate	-0.167772
AACS>943	fumarate	-0.294912
AACS>943	glucose	-0.0930576
AACS>943	glucose6-phosphate	-0.120796
AACS>943	glutamate	-0.283989
AACS>943	glutamine	-0.227191
AACS>943	glyceraldehyde3-phosphate	-0.209715
AACS>943	glycerol3-phosphate	-0.145403
AACS>943	glycine	-0.181753
AACS>943	isoleucine	-0.116322
AACS>943	kmv	-0.150995
AACS>943	lactate	-0.244668
AACS>943	leucine	-0.116322
AACS>943	lysine	-0.181753
AACS>943	malate	-0.36864
AACS>943	methionine	-0.0618475
AACS>943	ornithine	-0.181753
AACS>943	phosphoenolpyruvate	-0.23593
AACS>943	proline	-0.181753
AACS>943	pyruvate	-0.34816
AACS>943	s-adenosylhomocysteine	-0.049478
AACS>943	s-adenosylmethionine	-0.0773094
AACS>943	sedoheptulose7-phosphate	-0.134218
AACS>943	serine	-0.202026
AACS>943	succinate	-0.23593
AACS>943	threonine	-0.049478
AACS>943	trimethyllysine	-0.167772
AACS>943	tryptophan	-0.0966368
AACS>943	valine	-0.0304931
AADAT	2-aminoadipicacid	0.324
AADAT	3-phosphoglycerate	0
AADAT	5-methylthioadenosine(mta)	0.0618475
AADAT	6-phosphogluconate	-0.0186956
AADAT	acetyl-coa	0.00201327
AADAT	acetylcarnitinec2	0.0687195
AADAT	adenosine	0.0687195
AADAT	aicar	0
AADAT	akg	-0.102236
AADAT	alanine	0.0232644
AADAT	arginine	-0.0686765
AADAT	argininosuccinate	-0.0171799
AADAT	asparagine	0.049478
AADAT	aspartate	0.0148892
AADAT	betaine	-0.0304931
AADAT	carnitine	0.134218
AADAT	choline	-0.0156125
AADAT	citrate	-0.0654311
AADAT	citrulline	-0.0119114
AADAT	creatinine	0.0595569
AADAT	dihydroxyacetonephosphate	-0.0426684
AADAT	fructose16-bisphosphate	-0.0268281
AADAT	fumarate	0
AADAT	glucose	-0.0180031
AADAT	glucose6-phosphate	-0.0193162
AADAT	glutamate	0
AADAT	glutamine	-0.0363506
AADAT	glutamylcysteine	0.167772
AADAT	glyceraldehyde3-phosphate	-0.0335351
AADAT	glycerol3-phosphate	-0.0476455
AADAT	glycine	0.0214748
AADAT	isoleucine	-0.0381164
AADAT	kmv	-0.049478
AADAT	lactate	-0.00572662
AADAT	leucine	-0.0381164
AADAT	lysine	-0.283989
AADAT	malate	-0.0434865
AADAT	methionine	0.0178121
AADAT	methylmalonylcarnitinec3-dc-m	0.0180144
AADAT	ornithine	-0.0290805
AADAT	phosphoenolpyruvate	0.00858993
AADAT	proline	0.0817889
AADAT	propionylcarnitinec3	0.0281475
AADAT	pyruvate	-0.022817
AADAT	s-adenosylhomocysteine	0.0575576
AADAT	s-adenosylmethionine	0
AADAT	sedoheptulose7-phosphate	-0.0214625
AADAT	serine	0
AADAT	succinate	0.0134218
AADAT	threonine	-0.0253327
AADAT	trimethyllysine	-0.0858993
AADAT	tryptophan	-0.0316659
AADAT	valine	-0.0156125
AADAT_gluakg	2-aminoadipicacid	0.13271
AADAT_gluakg	3-phosphoglycerate	0.0754975
AADAT_gluakg	5-methylthioadenosine(mta)	0.294912
AADAT_gluakg	6-phosphogluconate	-0.0123695
AADAT_gluakg	acetyl-coa	0.16384
AADAT_gluakg	acetylcarnitinec2	0.262144
AADAT_gluakg	adenosine	0.4096
AADAT_gluakg	aicar	0.0943718
AADAT_gluakg	akg	0.173333
AADAT_gluakg	alanine	0.26198
AADAT_gluakg	arginine	-0.127795
AADAT_gluakg	argininosuccinate	0.065536
AADAT_gluakg	asparagine	0.188744
AADAT_gluakg	aspartate	0.102236
AADAT_gluakg	betaine	-0.0930576
AADAT_gluakg	carnitine	0.8
AADAT_gluakg	choline	-0.0476455
AADAT_gluakg	citrate	0
AADAT_gluakg	citrulline	0.0454383
AADAT_gluakg	creatinine	0.354987
AADAT_gluakg	dihydroxyacetonephosphate	-0.0518975
AADAT_gluakg	fructose16-bisphosphate	0
AADAT_gluakg	fumarate	0.165888
AADAT_gluakg	glucose	-0.0119114
AADAT_gluakg	glucose6-phosphate	0
AADAT_gluakg	glutamate	-0.173333
AADAT_gluakg	glutamine	-0.138667
AADAT_gluakg	glutamylcysteine	0.64
AADAT_gluakg	glyceraldehyde3-phosphate	0
AADAT_gluakg	glycerol3-phosphate	-0.0930576
AADAT_gluakg	glycine	0.331008
AADAT_gluakg	isoleucine	-0.0744461
AADAT_gluakg	kmv	-0.0966368
AADAT_gluakg	lactate	0.127402
AADAT_gluakg	leucine	-0.0744461
AADAT_gluakg	lysine	-0.443733
AADAT_gluakg	malate	0.13271
AADAT_gluakg	methionine	0.198275
AADAT_gluakg	methylmalonylcarnitinec3-dc-m	0.107374
AADAT_gluakg	ornithine	0
AADAT_gluakg	phosphoenolpyruvate	0.176685
AADAT_gluakg	proline	-0.159744
AADAT_gluakg	propionylcarnitinec3	0.167772
AADAT_gluakg	pyruvate	0.125338
AADAT_gluakg	s-adenosylhomocysteine	0.392194
AADAT_gluakg	s-adenosylmethionine	0.115134
AADAT_gluakg	sedoheptulose7-phosphate	0
AADAT_gluakg	serine	0.216542
AADAT_gluakg	succinate	0.35136
AADAT_gluakg	threonine	-0.0773094
AADAT_gluakg	trimethyllysine	-0.262144
AADAT_gluakg	tryptophan	-0.0618475
AADAT_gluakg	valine	-0.0476455
AADAT>13	2-aminoadipicacid	0.324
AADAT>13	3-phosphoglycerate	0
AADAT>13	5-methylthioadenosine(mta)	0.0618475
AADAT>13	6-phosphogluconate	-0.0186956
AADAT>13	acetyl-coa	0.00201327
AADAT>13	acetylcarnitinec2	0.0687195
AADAT>13	adenosine	0.0687195
AADAT>13	aicar	0
AADAT>13	akg	-0.102236
AADAT>13	alanine	0.0232644
AADAT>13	arginine	-0.0686765
AADAT>13	argininosuccinate	-0.0171799
AADAT>13	asparagine	0.049478
AADAT>13	aspartate	0.0148892
AADAT>13	betaine	-0.0304931
AADAT>13	carnitine	0.134218
AADAT>13	choline	-0.0156125
AADAT>13	citrate	-0.0654311
AADAT>13	citrulline	-0.0119114
AADAT>13	creatinine	0.0595569
AADAT>13	dihydroxyacetonephosphate	-0.0426684
AADAT>13	fructose16-bisphosphate	-0.0268281
AADAT>13	fumarate	0
AADAT>13	glucose	-0.0180031
AADAT>13	glucose6-phosphate	-0.0193162
AADAT>13	glutamate	0
AADAT>13	glutamine	-0.0363506
AADAT>13	glutamylcysteine	0.167772
AADAT>13	glyceraldehyde3-phosphate	-0.0335351
AADAT>13	glycerol3-phosphate	-0.0476455
AADAT>13	glycine	0.0214748
AADAT>13	isoleucine	-0.0381164
AADAT>13	kmv	-0.049478
AADAT>13	lactate	-0.00572662
AADAT>13	leucine	-0.0381164
AADAT>13	lysine	-0.283989
AADAT>13	malate	-0.0434865
AADAT>13	methionine	0.0178121
AADAT>13	methylmalonylcarnitinec3-dc-m	0.0180144
AADAT>13	ornithine	-0.0290805
AADAT>13	phosphoenolpyruvate	0.00858993
AADAT>13	proline	0.0817889
AADAT>13	propionylcarnitinec3	0.0281475
AADAT>13	pyruvate	-0.022817
AADAT>13	s-adenosylhomocysteine	0.0575576
AADAT>13	s-adenosylmethionine	0
AADAT>13	sedoheptulose7-phosphate	-0.0214625
AADAT>13	serine	0
AADAT>13	succinate	0.0134218
AADAT>13	threonine	-0.0253327
AADAT>13	trimethyllysine	-0.0858993
AADAT>13	tryptophan	-0.0316659
AADAT>13	valine	-0.0156125
AADAT>13_gluakg	2-aminoadipicacid	0.13271
AADAT>13_gluakg	3-phosphoglycerate	0.0754975
AADAT>13_gluakg	5-methylthioadenosine(mta)	0.294912
AADAT>13_gluakg	6-phosphogluconate	-0.0123695
AADAT>13_gluakg	acetyl-coa	0.16384
AADAT>13_gluakg	acetylcarnitinec2	0.262144
AADAT>13_gluakg	adenosine	0.4096
AADAT>13_gluakg	aicar	0.0943718
AADAT>13_gluakg	akg	0.173333
AADAT>13_gluakg	alanine	0.26198
AADAT>13_gluakg	arginine	-0.127795
AADAT>13_gluakg	argininosuccinate	0.065536
AADAT>13_gluakg	asparagine	0.188744
AADAT>13_gluakg	aspartate	0.102236
AADAT>13_gluakg	betaine	-0.0930576
AADAT>13_gluakg	carnitine	0.8
AADAT>13_gluakg	choline	-0.0476455
AADAT>13_gluakg	citrate	0
AADAT>13_gluakg	citrulline	0.0454383
AADAT>13_gluakg	creatinine	0.354987
AADAT>13_gluakg	dihydroxyacetonephosphate	-0.0518975
AADAT>13_gluakg	fructose16-bisphosphate	0
AADAT>13_gluakg	fumarate	0.165888
AADAT>13_gluakg	glucose	-0.0119114
AADAT>13_gluakg	glucose6-phosphate	0
AADAT>13_gluakg	glutamate	-0.173333
AADAT>13_gluakg	glutamine	-0.138667
AADAT>13_gluakg	glutamylcysteine	0.64
AADAT>13_gluakg	glyceraldehyde3-phosphate	0
AADAT>13_gluakg	glycerol3-phosphate	-0.0930576
AADAT>13_gluakg	glycine	0.331008
AADAT>13_gluakg	isoleucine	-0.0744461
AADAT>13_gluakg	kmv	-0.0966368
AADAT>13_gluakg	lactate	0.127402
AADAT>13_gluakg	leucine	-0.0744461
AADAT>13_gluakg	lysine	-0.443733
AADAT>13_gluakg	malate	0.13271
AADAT>13_gluakg	methionine	0.198275
AADAT>13_gluakg	methylmalonylcarnitinec3-dc-m	0.107374
AADAT>13_gluakg	ornithine	0
AADAT>13_gluakg	phosphoenolpyruvate	0.176685
AADAT>13_gluakg	proline	-0.159744
AADAT>13_gluakg	propionylcarnitinec3	0.167772
AADAT>13_gluakg	pyruvate	0.125338
AADAT>13_gluakg	s-adenosylhomocysteine	0.392194
AADAT>13_gluakg	s-adenosylmethionine	0.115134
AADAT>13_gluakg	sedoheptulose7-phosphate	0
AADAT>13_gluakg	serine	0.216542
AADAT>13_gluakg	succinate	0.35136
AADAT>13_gluakg	threonine	-0.0773094
AADAT>13_gluakg	trimethyllysine	-0.262144
AADAT>13_gluakg	tryptophan	-0.0618475
AADAT>13_gluakg	valine	-0.0476455
AADAT>15	2-aminoadipicacid	-0.324
AADAT>15	3-phosphoglycerate	0
AADAT>15	5-methylthioadenosine(mta)	0.0966368
AADAT>15	6-phosphogluconate	-0.0292118
AADAT>15	acetyl-coa	0.00314573
AADAT>15	acetylcarnitinec2	0.107374
AADAT>15	adenosine	0.107374
AADAT>15	aicar	0
AADAT>15	akg	-0.159744
AADAT>15	alanine	0.0363506
AADAT>15	arginine	-0.107307
AADAT>15	argininosuccinate	-0.0268435
AADAT>15	asparagine	0.0773094
AADAT>15	aspartate	0.0232644
AADAT>15	betaine	-0.0476455
AADAT>15	carnitine	0.209715
AADAT>15	choline	-0.0243945
AADAT>15	citrate	-0.102236
AADAT>15	citrulline	-0.0186115
AADAT>15	creatinine	0.0930576
AADAT>15	dihydroxyacetonephosphate	-0.0666693
AADAT>15	fructose16-bisphosphate	-0.0419189
AADAT>15	fumarate	0
AADAT>15	glucose	-0.0281299
AADAT>15	glucose6-phosphate	-0.0301816
AADAT>15	glutamate	0
AADAT>15	glutamine	-0.0567979
AADAT>15	glutamylcysteine	0.262144
AADAT>15	glyceraldehyde3-phosphate	-0.0523986
AADAT>15	glycerol3-phosphate	-0.0744461
AADAT>15	glycine	0.0335544
AADAT>15	isoleucine	-0.0595569
AADAT>15	kmv	-0.0773094
AADAT>15	lactate	-0.00894785
AADAT>15	leucine	-0.0595569
AADAT>15	lysine	-0.443733
AADAT>15	malate	-0.0679477
AADAT>15	methionine	0.0278314
AADAT>15	methylmalonylcarnitinec3-dc-m	0.0281475
AADAT>15	ornithine	-0.0454383
AADAT>15	phosphoenolpyruvate	0.0134218
AADAT>15	proline	0.127795
AADAT>15	propionylcarnitinec3	0.0439805
AADAT>15	pyruvate	-0.0356516
AADAT>15	s-adenosylhomocysteine	0.0899338
AADAT>15	s-adenosylmethionine	0
AADAT>15	sedoheptulose7-phosphate	-0.0335351
AADAT>15	serine	0
AADAT>15	succinate	0.0209715
AADAT>15	threonine	-0.0395824
AADAT>15	trimethyllysine	-0.134218
AADAT>15	tryptophan	-0.049478
AADAT>15	valine	-0.0243945
AADAT>15_gluakg	2-aminoadipicacid	0.13271
AADAT>15_gluakg	3-phosphoglycerate	0.041943
AADAT>15_gluakg	5-methylthioadenosine(mta)	0.23593
AADAT>15_gluakg	6-phosphogluconate	-0.0471587
AADAT>15_gluakg	acetyl-coa	0.07168
AADAT>15_gluakg	acetylcarnitinec2	0.262144
AADAT>15_gluakg	adenosine	0.262144
AADAT>15_gluakg	aicar	0.041943
AADAT>15_gluakg	akg	-0.173333
AADAT>15_gluakg	alanine	0.159744
AADAT>15_gluakg	arginine	-0.173233
AADAT>15_gluakg	argininosuccinate	0
AADAT>15_gluakg	asparagine	0.188744
AADAT>15_gluakg	aspartate	0.102236
AADAT>15_gluakg	betaine	-0.0930576
AADAT>15_gluakg	carnitine	0.512
AADAT>15_gluakg	choline	-0.0476455
AADAT>15_gluakg	citrate	-0.110933
AADAT>15_gluakg	citrulline	0
AADAT>15_gluakg	creatinine	0.227191
AADAT>15_gluakg	dihydroxyacetonephosphate	-0.117329
AADAT>15_gluakg	fructose16-bisphosphate	-0.060398
AADAT>15_gluakg	fumarate	0.073728
AADAT>15_gluakg	glucose	-0.0454121
AADAT>15_gluakg	glucose6-phosphate	-0.0434865
AADAT>15_gluakg	glutamate	0.173333
AADAT>15_gluakg	glutamine	0
AADAT>15_gluakg	glutamylcysteine	0.64
AADAT>15_gluakg	glyceraldehyde3-phosphate	-0.0754975
AADAT>15_gluakg	glycerol3-phosphate	-0.145403
AADAT>15_gluakg	glycine	0.135168
AADAT>15_gluakg	isoleucine	-0.116322
AADAT>15_gluakg	kmv	-0.150995
AADAT>15_gluakg	lactate	0.0393216
AADAT>15_gluakg	leucine	-0.116322
AADAT>15_gluakg	lysine	-0.443733
AADAT>15_gluakg	malate	-0.073728
AADAT>15_gluakg	methionine	0.0921069
AADAT>15_gluakg	methylmalonylcarnitinec3-dc-m	0.0687195
AADAT>15_gluakg	ornithine	0
AADAT>15_gluakg	phosphoenolpyruvate	0.0917504
AADAT>15_gluakg	proline	-0.0887467
AADAT>15_gluakg	propionylcarnitinec3	0.107374
AADAT>15_gluakg	pyruvate	0
AADAT>15_gluakg	s-adenosylhomocysteine	0.23245
AADAT>15_gluakg	s-adenosylmethionine	0.030199
AADAT>15_gluakg	sedoheptulose7-phosphate	-0.0483184
AADAT>15_gluakg	serine	0.0567979
AADAT>15_gluakg	succinate	0.14336
AADAT>15_gluakg	threonine	-0.0773094
AADAT>15_gluakg	trimethyllysine	-0.262144
AADAT>15_gluakg	tryptophan	-0.0966368
AADAT>15_gluakg	valine	-0.0476455
AADAT>758	2-aminoadipicacid	0.0618475
AADAT>758	3-phosphoglycerate	0.209715
AADAT>758	5-methylthioadenosine(mta)	0.049478
AADAT>758	6-phosphogluconate	0.049478
AADAT>758	acetyl-coa	0.198181
AADAT>758	acetylcarnitinec2	0.209715
AADAT>758	adenosine	0.0549756
AADAT>758	aicar	0.107374
AADAT>758	akg	0.116322
AADAT>758	alanine	0.443733
AADAT>758	arginine	0.0930576
AADAT>758	argininosuccinate	0.134218
AADAT>758	asparagine	0.120796
AADAT>758	aspartate	0.181753
AADAT>758	carnitine	0.0858993
AADAT>758	citrate	0.181753
AADAT>758	citrulline	0.0930576
AADAT>758	creatinine	0.0595569
AADAT>758	dihydroxyacetonephosphate	0.0966368
AADAT>758	fructose16-bisphosphate	0.107374
AADAT>758	fumarate	0.150995
AADAT>758	glucose	0.0476455
AADAT>758	glucose6-phosphate	0.0773094
AADAT>758	glutamate	0.0930576
AADAT>758	glutamine	0.0595569
AADAT>758	glutamylcysteine	0.0687195
AADAT>758	glyceraldehyde3-phosphate	0.134218
AADAT>758	glycine	0.0730144
AADAT>758	lactate	0.283989
AADAT>758	malate	0.188744
AADAT>758	methionine	0.049478
AADAT>758	methylmalonylcarnitinec3-dc-m	0.022518
AADAT>758	ornithine	0.0744461
AADAT>758	phosphoenolpyruvate	0.294912
AADAT>758	proline	0.0595569
AADAT>758	propionylcarnitinec3	0.0351844
AADAT>758	pyruvate	0.34816
AADAT>758	s-adenosylhomocysteine	0.0595569
AADAT>758	s-adenosylmethionine	0.0395824
AADAT>758	sedoheptulose7-phosphate	0.0858993
AADAT>758	serine	0.0930576
AADAT>758	succinate	0.120796
AADAT>758	tryptophan	-0.4608
AADAT>758_gluakg	2-aminoadipicacid	0.106168
AADAT>758_gluakg	3-phosphoglycerate	0.127926
AADAT>758_gluakg	5-methylthioadenosine(mta)	0.23593
AADAT>758_gluakg	6-phosphogluconate	-0.0154619
AADAT>758_gluakg	acetyl-coa	0.090112
AADAT>758_gluakg	acetylcarnitinec2	0.262144
AADAT>758_gluakg	adenosine	0.32768
AADAT>758_gluakg	aicar	0.0754975
AADAT>758_gluakg	akg	-0.173333
AADAT>758_gluakg	alanine	0.327475
AADAT>758_gluakg	arginine	-0.102236
AADAT>758_gluakg	argininosuccinate	0.0524288
AADAT>758_gluakg	asparagine	0.150995
AADAT>758_gluakg	aspartate	0.0817889
AADAT>758_gluakg	betaine	-0.0744461
AADAT>758_gluakg	carnitine	0.64
AADAT>758_gluakg	choline	-0.0381164
AADAT>758_gluakg	citrate	-0.19968
AADAT>758_gluakg	citrulline	0.0363506
AADAT>758_gluakg	creatinine	0.283989
AADAT>758_gluakg	dihydroxyacetonephosphate	-0.0648719
AADAT>758_gluakg	fructose16-bisphosphate	0
AADAT>758_gluakg	fumarate	0.13271
AADAT>758_gluakg	glucose	-0.0148892
AADAT>758_gluakg	glucose6-phosphate	0
AADAT>758_gluakg	glutamate	0.173333
AADAT>758_gluakg	glutamine	0.138667
AADAT>758_gluakg	glutamylcysteine	0.8
AADAT>758_gluakg	glyceraldehyde3-phosphate	0
AADAT>758_gluakg	glycerol3-phosphate	-0.116322
AADAT>758_gluakg	glycine	0.264806
AADAT>758_gluakg	isoleucine	-0.0930576
AADAT>758_gluakg	kmv	-0.120796
AADAT>758_gluakg	lactate	0.159252
AADAT>758_gluakg	leucine	-0.0930576
AADAT>758_gluakg	lysine	-0.354987
AADAT>758_gluakg	malate	0
AADAT>758_gluakg	methionine	0.15862
AADAT>758_gluakg	methylmalonylcarnitinec3-dc-m	0.0858993
AADAT>758_gluakg	ornithine	0.0273067
AADAT>758_gluakg	phosphoenolpyruvate	0.179896
AADAT>758_gluakg	proline	-0.0709973
AADAT>758_gluakg	propionylcarnitinec3	0.134218
AADAT>758_gluakg	pyruvate	0.156672
AADAT>758_gluakg	s-adenosylhomocysteine	0.313755
AADAT>758_gluakg	s-adenosylmethionine	0.0921069
AADAT>758_gluakg	sedoheptulose7-phosphate	0
AADAT>758_gluakg	serine	0.173233
AADAT>758_gluakg	succinate	0.281088
AADAT>758_gluakg	threonine	-0.0618475
AADAT>758_gluakg	trimethyllysine	-0.209715
AADAT>758_gluakg	tryptophan	-0.0773094
AADAT>758_gluakg	valine	-0.0381164
AADAT>759	2-aminoadipicacid	0.0618475
AADAT>759	3-phosphoglycerate	0.209715
AADAT>759	5-methylthioadenosine(mta)	0.049478
AADAT>759	6-phosphogluconate	0.049478
AADAT>759	acetyl-coa	0.198181
AADAT>759	acetylcarnitinec2	0.209715
AADAT>759	adenosine	0.0549756
AADAT>759	aicar	0.107374
AADAT>759	akg	0.116322
AADAT>759	alanine	0.443733
AADAT>759	arginine	0.0930576
AADAT>759	argininosuccinate	0.134218
AADAT>759	asparagine	0.120796
AADAT>759	aspartate	0.181753
AADAT>759	carnitine	0.0858993
AADAT>759	citrate	0.181753
AADAT>759	citrulline	0.0930576
AADAT>759	creatinine	0.0595569
AADAT>759	dihydroxyacetonephosphate	0.0966368
AADAT>759	fructose16-bisphosphate	0.107374
AADAT>759	fumarate	0.150995
AADAT>759	glucose	0.0476455
AADAT>759	glucose6-phosphate	0.0773094
AADAT>759	glutamate	0.0930576
AADAT>759	glutamine	0.0595569
AADAT>759	glutamylcysteine	0.0687195
AADAT>759	glyceraldehyde3-phosphate	0.134218
AADAT>759	glycine	0.0730144
AADAT>759	lactate	0.283989
AADAT>759	malate	0.188744
AADAT>759	methionine	0.049478
AADAT>759	methylmalonylcarnitinec3-dc-m	0.022518
AADAT>759	ornithine	0.0744461
AADAT>759	phosphoenolpyruvate	0.294912
AADAT>759	proline	0.0595569
AADAT>759	propionylcarnitinec3	0.0351844
AADAT>759	pyruvate	0.34816
AADAT>759	s-adenosylhomocysteine	0.0595569
AADAT>759	s-adenosylmethionine	0.0395824
AADAT>759	sedoheptulose7-phosphate	0.0858993
AADAT>759	serine	0.0930576
AADAT>759	succinate	0.120796
AADAT>759	tryptophan	-0.4608
AADAT>759_gluakg	2-aminoadipicacid	0.106168
AADAT>759_gluakg	3-phosphoglycerate	0.127926
AADAT>759_gluakg	5-methylthioadenosine(mta)	0.23593
AADAT>759_gluakg	6-phosphogluconate	-0.0154619
AADAT>759_gluakg	acetyl-coa	0.090112
AADAT>759_gluakg	acetylcarnitinec2	0.262144
AADAT>759_gluakg	adenosine	0.32768
AADAT>759_gluakg	aicar	0.0754975
AADAT>759_gluakg	akg	-0.173333
AADAT>759_gluakg	alanine	0.327475
AADAT>759_gluakg	arginine	-0.102236
AADAT>759_gluakg	argininosuccinate	0.0524288
AADAT>759_gluakg	asparagine	0.150995
AADAT>759_gluakg	aspartate	0.0817889
AADAT>759_gluakg	betaine	-0.0744461
AADAT>759_gluakg	carnitine	0.64
AADAT>759_gluakg	choline	-0.0381164
AADAT>759_gluakg	citrate	-0.19968
AADAT>759_gluakg	citrulline	0.0363506
AADAT>759_gluakg	creatinine	0.283989
AADAT>759_gluakg	dihydroxyacetonephosphate	-0.0648719
AADAT>759_gluakg	fructose16-bisphosphate	0
AADAT>759_gluakg	fumarate	0.13271
AADAT>759_gluakg	glucose	-0.0148892
AADAT>759_gluakg	glucose6-phosphate	0
AADAT>759_gluakg	glutamate	0.173333
AADAT>759_gluakg	glutamine	0.138667
AADAT>759_gluakg	glutamylcysteine	0.8
AADAT>759_gluakg	glyceraldehyde3-phosphate	0
AADAT>759_gluakg	glycerol3-phosphate	-0.116322
AADAT>759_gluakg	glycine	0.264806
AADAT>759_gluakg	isoleucine	-0.0930576
AADAT>759_gluakg	kmv	-0.120796
AADAT>759_gluakg	lactate	0.159252
AADAT>759_gluakg	leucine	-0.0930576
AADAT>759_gluakg	lysine	-0.354987
AADAT>759_gluakg	malate	0
AADAT>759_gluakg	methionine	0.15862
AADAT>759_gluakg	methylmalonylcarnitinec3-dc-m	0.0858993
AADAT>759_gluakg	ornithine	0.0273067
AADAT>759_gluakg	phosphoenolpyruvate	0.179896
AADAT>759_gluakg	proline	-0.0709973
AADAT>759_gluakg	propionylcarnitinec3	0.134218
AADAT>759_gluakg	pyruvate	0.156672
AADAT>759_gluakg	s-adenosylhomocysteine	0.313755
AADAT>759_gluakg	s-adenosylmethionine	0.0921069
AADAT>759_gluakg	sedoheptulose7-phosphate	0
AADAT>759_gluakg	serine	0.173233
AADAT>759_gluakg	succinate	0.281088
AADAT>759_gluakg	threonine	-0.0618475
AADAT>759_gluakg	trimethyllysine	-0.209715
AADAT>759_gluakg	tryptophan	-0.0773094
AADAT>759_gluakg	valine	-0.0381164
AADAT>762	2-aminoadipicacid	0.049478
AADAT>762	3-phosphoglycerate	0.167772
AADAT>762	5-methylthioadenosine(mta)	0.0395824
AADAT>762	6-phosphogluconate	0.0395824
AADAT>762	acetyl-coa	0.158545
AADAT>762	acetylcarnitinec2	0.167772
AADAT>762	adenosine	0.0439805
AADAT>762	aicar	0.0858993
AADAT>762	akg	0.0930576
AADAT>762	alanine	0.354987
AADAT>762	arginine	0.0744461
AADAT>762	argininosuccinate	0.107374
AADAT>762	asparagine	0.0966368
AADAT>762	aspartate	0.145403
AADAT>762	carnitine	0.0687195
AADAT>762	citrate	0.145403
AADAT>762	citrulline	0.0744461
AADAT>762	creatinine	0.0476455
AADAT>762	dihydroxyacetonephosphate	0.0773094
AADAT>762	fructose16-bisphosphate	0.0858993
AADAT>762	fumarate	0.120796
AADAT>762	glucose	0.0381164
AADAT>762	glucose6-phosphate	0.0618475
AADAT>762	glutamate	0.0744461
AADAT>762	glutamine	0.0476455
AADAT>762	glutamylcysteine	0.0549756
AADAT>762	glyceraldehyde3-phosphate	0.107374
AADAT>762	glycine	0.0584116
AADAT>762	lactate	0.227191
AADAT>762	malate	0.150995
AADAT>762	methionine	0.0395824
AADAT>762	methylmalonylcarnitinec3-dc-m	0.0180144
AADAT>762	ornithine	0.0595569
AADAT>762	phosphoenolpyruvate	0.23593
AADAT>762	proline	0.0476455
AADAT>762	propionylcarnitinec3	0.0281475
AADAT>762	pyruvate	0.278528
AADAT>762	s-adenosylhomocysteine	0.0476455
AADAT>762	s-adenosylmethionine	0.0316659
AADAT>762	sedoheptulose7-phosphate	0.0687195
AADAT>762	serine	0.0744461
AADAT>762	succinate	0.0966368
AADAT>762	tryptophan	-0.576
AADAT>762_gluakg	2-aminoadipicacid	0.106168
AADAT>762_gluakg	3-phosphoglycerate	0.127926
AADAT>762_gluakg	5-methylthioadenosine(mta)	0.23593
AADAT>762_gluakg	6-phosphogluconate	-0.0154619
AADAT>762_gluakg	acetyl-coa	0.090112
AADAT>762_gluakg	acetylcarnitinec2	0.262144
AADAT>762_gluakg	adenosine	0.32768
AADAT>762_gluakg	aicar	0.0754975
AADAT>762_gluakg	akg	-0.173333
AADAT>762_gluakg	alanine	0.327475
AADAT>762_gluakg	arginine	-0.102236
AADAT>762_gluakg	argininosuccinate	0.0524288
AADAT>762_gluakg	asparagine	0.150995
AADAT>762_gluakg	aspartate	0.0817889
AADAT>762_gluakg	betaine	-0.0744461
AADAT>762_gluakg	carnitine	0.64
AADAT>762_gluakg	choline	-0.0381164
AADAT>762_gluakg	citrate	-0.19968
AADAT>762_gluakg	citrulline	0.0363506
AADAT>762_gluakg	creatinine	0.283989
AADAT>762_gluakg	dihydroxyacetonephosphate	-0.0648719
AADAT>762_gluakg	fructose16-bisphosphate	0
AADAT>762_gluakg	fumarate	0.13271
AADAT>762_gluakg	glucose	-0.0148892
AADAT>762_gluakg	glucose6-phosphate	0
AADAT>762_gluakg	glutamate	0.173333
AADAT>762_gluakg	glutamine	0.138667
AADAT>762_gluakg	glutamylcysteine	0.8
AADAT>762_gluakg	glyceraldehyde3-phosphate	0
AADAT>762_gluakg	glycerol3-phosphate	-0.116322
AADAT>762_gluakg	glycine	0.264806
AADAT>762_gluakg	isoleucine	-0.0930576
AADAT>762_gluakg	kmv	-0.120796
AADAT>762_gluakg	lactate	0.159252
AADAT>762_gluakg	leucine	-0.0930576
AADAT>762_gluakg	lysine	-0.354987
AADAT>762_gluakg	malate	0
AADAT>762_gluakg	methionine	0.15862
AADAT>762_gluakg	methylmalonylcarnitinec3-dc-m	0.0858993
AADAT>762_gluakg	ornithine	0.0273067
AADAT>762_gluakg	phosphoenolpyruvate	0.179896
AADAT>762_gluakg	proline	-0.0709973
AADAT>762_gluakg	propionylcarnitinec3	0.134218
AADAT>762_gluakg	pyruvate	0.156672
AADAT>762_gluakg	s-adenosylhomocysteine	0.313755
AADAT>762_gluakg	s-adenosylmethionine	0.0921069
AADAT>762_gluakg	sedoheptulose7-phosphate	0
AADAT>762_gluakg	serine	0.173233
AADAT>762_gluakg	succinate	0.281088
AADAT>762_gluakg	threonine	-0.0618475
AADAT>762_gluakg	trimethyllysine	-0.209715
AADAT>762_gluakg	tryptophan	-0.0773094
AADAT>762_gluakg	valine	-0.0381164
AADAT>764	2-aminoadipicacid	0.049478
AADAT>764	3-phosphoglycerate	0.167772
AADAT>764	5-methylthioadenosine(mta)	0.0395824
AADAT>764	6-phosphogluconate	0.0395824
AADAT>764	acetyl-coa	0.158545
AADAT>764	acetylcarnitinec2	0.167772
AADAT>764	adenosine	0.0439805
AADAT>764	aicar	0.0858993
AADAT>764	akg	0.0930576
AADAT>764	alanine	0.354987
AADAT>764	arginine	0.0744461
AADAT>764	argininosuccinate	0.107374
AADAT>764	asparagine	0.0966368
AADAT>764	aspartate	0.145403
AADAT>764	carnitine	0.0687195
AADAT>764	citrate	0.145403
AADAT>764	citrulline	0.0744461
AADAT>764	creatinine	0.0476455
AADAT>764	dihydroxyacetonephosphate	0.0773094
AADAT>764	fructose16-bisphosphate	0.0858993
AADAT>764	fumarate	0.120796
AADAT>764	glucose	0.0381164
AADAT>764	glucose6-phosphate	0.0618475
AADAT>764	glutamate	0.0744461
AADAT>764	glutamine	0.0476455
AADAT>764	glutamylcysteine	0.0549756
AADAT>764	glyceraldehyde3-phosphate	0.107374
AADAT>764	glycine	0.0584116
AADAT>764	lactate	0.227191
AADAT>764	malate	0.150995
AADAT>764	methionine	0.0395824
AADAT>764	methylmalonylcarnitinec3-dc-m	0.0180144
AADAT>764	ornithine	0.0595569
AADAT>764	phosphoenolpyruvate	0.23593
AADAT>764	proline	0.0476455
AADAT>764	propionylcarnitinec3	0.0281475
AADAT>764	pyruvate	0.278528
AADAT>764	s-adenosylhomocysteine	0.0476455
AADAT>764	s-adenosylmethionine	0.0316659
AADAT>764	sedoheptulose7-phosphate	0.0687195
AADAT>764	serine	0.0744461
AADAT>764	succinate	0.0966368
AADAT>764	tryptophan	-0.576
AADAT>764_gluakg	2-aminoadipicacid	0.106168
AADAT>764_gluakg	3-phosphoglycerate	0.127926
AADAT>764_gluakg	5-methylthioadenosine(mta)	0.23593
AADAT>764_gluakg	6-phosphogluconate	-0.0154619
AADAT>764_gluakg	acetyl-coa	0.090112
AADAT>764_gluakg	acetylcarnitinec2	0.262144
AADAT>764_gluakg	adenosine	0.32768
AADAT>764_gluakg	aicar	0.0754975
AADAT>764_gluakg	akg	-0.173333
AADAT>764_gluakg	alanine	0.327475
AADAT>764_gluakg	arginine	-0.102236
AADAT>764_gluakg	argininosuccinate	0.0524288
AADAT>764_gluakg	asparagine	0.150995
AADAT>764_gluakg	aspartate	0.0817889
AADAT>764_gluakg	betaine	-0.0744461
AADAT>764_gluakg	carnitine	0.64
AADAT>764_gluakg	choline	-0.0381164
AADAT>764_gluakg	citrate	-0.19968
AADAT>764_gluakg	citrulline	0.0363506
AADAT>764_gluakg	creatinine	0.283989
AADAT>764_gluakg	dihydroxyacetonephosphate	-0.0648719
AADAT>764_gluakg	fructose16-bisphosphate	0
AADAT>764_gluakg	fumarate	0.13271
AADAT>764_gluakg	glucose	-0.0148892
AADAT>764_gluakg	glucose6-phosphate	0
AADAT>764_gluakg	glutamate	0.173333
AADAT>764_gluakg	glutamine	0.138667
AADAT>764_gluakg	glutamylcysteine	0.8
AADAT>764_gluakg	glyceraldehyde3-phosphate	0
AADAT>764_gluakg	glycerol3-phosphate	-0.116322
AADAT>764_gluakg	glycine	0.264806
AADAT>764_gluakg	isoleucine	-0.0930576
AADAT>764_gluakg	kmv	-0.120796
AADAT>764_gluakg	lactate	0.159252
AADAT>764_gluakg	leucine	-0.0930576
AADAT>764_gluakg	lysine	-0.354987
AADAT>764_gluakg	malate	0
AADAT>764_gluakg	methionine	0.15862
AADAT>764_gluakg	methylmalonylcarnitinec3-dc-m	0.0858993
AADAT>764_gluakg	ornithine	0.0273067
AADAT>764_gluakg	phosphoenolpyruvate	0.179896
AADAT>764_gluakg	proline	-0.0709973
AADAT>764_gluakg	propionylcarnitinec3	0.134218
AADAT>764_gluakg	pyruvate	0.156672
AADAT>764_gluakg	s-adenosylhomocysteine	0.313755
AADAT>764_gluakg	s-adenosylmethionine	0.0921069
AADAT>764_gluakg	sedoheptulose7-phosphate	0
AADAT>764_gluakg	serine	0.173233
AADAT>764_gluakg	succinate	0.281088
AADAT>764_gluakg	threonine	-0.0618475
AADAT>764_gluakg	trimethyllysine	-0.209715
AADAT>764_gluakg	tryptophan	-0.0773094
AADAT>764_gluakg	valine	-0.0381164
AASAD3m	2-aminoadipicacid	0.749005
AASAD3m	3-phosphoglycerate	-0.0386547
AASAD3m	5-methylthioadenosine(mta)	0.0773094
AASAD3m	6-phosphogluconate	-0.0456346
AASAD3m	acetyl-coa	-0.0564658
AASAD3m	acetylcarnitinec2	0.0858993
AASAD3m	adenosine	0.0858993
AASAD3m	aicar	-0.0386547
AASAD3m	akg	-0.327475
AASAD3m	alanine	-0.0363506
AASAD3m	arginine	-0.167635
AASAD3m	argininosuccinate	-0.0818728
AASAD3m	asparagine	0.0618475
AASAD3m	aspartate	-0.0232644
AASAD3m	betaine	-0.0595569
AASAD3m	carnitine	0.167772
AASAD3m	choline	-0.0304931
AASAD3m	citrate	-0.209584
AASAD3m	citrulline	-0.0567652
AASAD3m	creatinine	0.0744461
AASAD3m	dihydroxyacetonephosphate	-0.0952114
AASAD3m	fructose16-bisphosphate	-0.0721898
AASAD3m	fumarate	-0.0679477
AASAD3m	glucose	-0.0439444
AASAD3m	glucose6-phosphate	-0.0519767
AASAD3m	glutamate	-0.159744
AASAD3m	glutamine	-0.173233
AASAD3m	glutamylcysteine	0.209715
AASAD3m	glyceraldehyde3-phosphate	-0.0902373
AASAD3m	glycerol3-phosphate	-0.0930576
AASAD3m	glycine	-0.0222298
AASAD3m	isoleucine	-0.0744461
AASAD3m	kmv	-0.0966368
AASAD3m	lactate	-0.0635297
AASAD3m	leucine	-0.0744461
AASAD3m	lysine	-0.554667
AASAD3m	malate	-0.139293
AASAD3m	methionine	0
AASAD3m	methylmalonylcarnitinec3-dc-m	0.022518
AASAD3m	ornithine	-0.138587
AASAD3m	phosphoenolpyruvate	-0.0436208
AASAD3m	proline	0
AASAD3m	propionylcarnitinec3	0.0351844
AASAD3m	pyruvate	-0.108737
AASAD3m	s-adenosylhomocysteine	0.0600723
AASAD3m	s-adenosylmethionine	-0.0278314
AASAD3m	sedoheptulose7-phosphate	-0.0577518
AASAD3m	serine	-0.0523449
AASAD3m	succinate	-0.0681574
AASAD3m	threonine	-0.049478
AASAD3m	trimethyllysine	-0.167772
AASAD3m	tryptophan	-0.0618475
AASAD3m	valine	-0.0304931
AASS	2-aminoadipicacid	0.34007
AASS	3-phosphoglycerate	0
AASS	5-methylthioadenosine(mta)	0.188744
AASS	6-phosphogluconate	-0.0570543
AASS	acetyl-coa	0.006144
AASS	acetylcarnitinec2	0.209715
AASS	adenosine	0.209715
AASS	aicar	0
AASS	akg	-0.312
AASS	alanine	0.0709973
AASS	arginine	-0.209584
AASS	argininosuccinate	-0.0524288
AASS	asparagine	0.150995
AASS	aspartate	0.0454383
AASS	betaine	-0.0930576
AASS	carnitine	0.4096
AASS	choline	-0.0476455
AASS	citrate	-0.19968
AASS	citrulline	-0.0363506
AASS	creatinine	0.181753
AASS	dihydroxyacetonephosphate	-0.130214
AASS	fructose16-bisphosphate	-0.0818728
AASS	fumarate	0
AASS	glucose	-0.0549412
AASS	glucose6-phosphate	-0.0589484
AASS	glutamate	0
AASS	glutamine	-0.110933
AASS	glutamylcysteine	0.512
AASS	glyceraldehyde3-phosphate	-0.102341
AASS	glycerol3-phosphate	-0.145403
AASS	glycine	0.065536
AASS	isoleucine	-0.116322
AASS	kmv	-0.150995
AASS	lactate	-0.0174763
AASS	leucine	-0.116322
AASS	lysine	-0.866667
AASS	malate	-0.13271
AASS	methionine	0.0543582
AASS	methylmalonylcarnitinec3-dc-m	0.0549756
AASS	ornithine	-0.0887467
AASS	phosphoenolpyruvate	0.0262144
AASS	proline	-0.159744
AASS	propionylcarnitinec3	0.0858993
AASS	pyruvate	-0.069632
AASS	s-adenosylhomocysteine	0.175652
AASS	s-adenosylmethionine	0
AASS	sedoheptulose7-phosphate	-0.0654983
AASS	serine	0
AASS	succinate	0.04096
AASS	threonine	-0.0773094
AASS	trimethyllysine	-0.262144
AASS	tryptophan	-0.0966368
AASS	valine	-0.0476455
AASS>14	2-aminoadipicacid	0.531256
AASS>14	3-phosphoglycerate	0.0754975
AASS>14	5-methylthioadenosine(mta)	0.23593
AASS>14	6-phosphogluconate	-0.0278314
AASS>14	acetyl-coa	0.12288
AASS>14	acetylcarnitinec2	0.262144
AASS>14	adenosine	0.262144
AASS>14	aicar	0.0754975
AASS>14	akg	0
AASS>14	alanine	0.216542
AASS>14	arginine	-0.102236
AASS>14	argininosuccinate	0.0524288
AASS>14	asparagine	0.188744
AASS>14	aspartate	0.138587
AASS>14	betaine	-0.0744461
AASS>14	carnitine	0.512
AASS>14	choline	-0.0381164
AASS>14	citrate	0
AASS>14	citrulline	0.0363506
AASS>14	creatinine	0.227191
AASS>14	dihydroxyacetonephosphate	-0.080978
AASS>14	fructose16-bisphosphate	-0.0268435
AASS>14	fumarate	0.13271
AASS>14	glucose	-0.0268006
AASS>14	glucose6-phosphate	-0.0193274
AASS>14	glutamate	0.312
AASS>14	glutamine	0.110933
AASS>14	glutamylcysteine	0.64
AASS>14	glyceraldehyde3-phosphate	-0.0335544
AASS>14	glycerol3-phosphate	-0.116322
AASS>14	glycine	0.177766
AASS>14	isoleucine	-0.0930576
AASS>14	kmv	-0.120796
AASS>14	lactate	0.0882551
AASS>14	leucine	-0.0930576
AASS>14	lysine	-0.693333
AASS>14	malate	0
AASS>14	methionine	0.111434
AASS>14	methylmalonylcarnitinec3-dc-m	0.0687195
AASS>14	ornithine	0.0887467
AASS>14	phosphoenolpyruvate	0.138936
AASS>14	proline	0
AASS>14	propionylcarnitinec3	0.107374
AASS>14	pyruvate	0.069632
AASS>14	s-adenosylhomocysteine	0.242758
AASS>14	s-adenosylmethionine	0.0543582
AASS>14	sedoheptulose7-phosphate	-0.0214748
AASS>14	serine	0.102236
AASS>14	succinate	0.217088
AASS>14	threonine	-0.0618475
AASS>14	trimethyllysine	-0.209715
AASS>14	tryptophan	-0.0773094
AASS>14	valine	-0.0381164
ABAT	2-aminoadipicacid	0.0966368
ABAT	3-phosphoglycerate	0.107374
ABAT	5-methylthioadenosine(mta)	0.0966368
ABAT	6-phosphogluconate	0.0253327
ABAT	acetyl-coa	0.171966
ABAT	acetylcarnitinec2	0.167772
ABAT	adenosine	0.107374
ABAT	aicar	0.209715
ABAT	akg	0.181753
ABAT	alanine	0.170568
ABAT	arginine	0.181753
ABAT	argininosuccinate	0.262144
ABAT	asparagine	0.150995
ABAT	aspartate	0.195734
ABAT	carnitine	0.134218
ABAT	citrate	0.181753
ABAT	citrulline	0.181753
ABAT	creatinine	0.116322
ABAT	dihydroxyacetonephosphate	0.049478
ABAT	fructose16-bisphosphate	0.0549756
ABAT	fumarate	0.36864
ABAT	glucose	0.0243945
ABAT	glucose6-phosphate	0.0395824
ABAT	glutamate	0.227191
ABAT	glutamine	0.145403
ABAT	glutamylcysteine	0.167772
ABAT	glyceraldehyde3-phosphate	0.0687195
ABAT	glycine	0.0912681
ABAT	lactate	0.156587
ABAT	malate	0.294912
ABAT	methionine	0.0773094
ABAT	methylmalonylcarnitinec3-dc-m	0.64
ABAT	ornithine	0.145403
ABAT	phosphoenolpyruvate	0.188744
ABAT	proline	0.227191
ABAT	propionylcarnitinec3	0.64
ABAT	pyruvate	0.222822
ABAT	s-adenosylhomocysteine	0.116322
ABAT	s-adenosylmethionine	0.0618475
ABAT	sedoheptulose7-phosphate	0.0439805
ABAT	serine	0.0744461
ABAT	succinate	0.4608
ABAT_gluakg	2-aminoadipicacid	0.13271
ABAT_gluakg	3-phosphoglycerate	0.041943
ABAT_gluakg	5-methylthioadenosine(mta)	0.23593
ABAT_gluakg	6-phosphogluconate	-0.0471587
ABAT_gluakg	acetyl-coa	0.07168
ABAT_gluakg	acetylcarnitinec2	0.262144
ABAT_gluakg	adenosine	0.262144
ABAT_gluakg	aicar	0.041943
ABAT_gluakg	akg	-0.173333
ABAT_gluakg	alanine	0.159744
ABAT_gluakg	arginine	-0.173233
ABAT_gluakg	argininosuccinate	0
ABAT_gluakg	asparagine	0.188744
ABAT_gluakg	aspartate	0.102236
ABAT_gluakg	betaine	-0.0930576
ABAT_gluakg	carnitine	0.512
ABAT_gluakg	choline	-0.0476455
ABAT_gluakg	citrate	-0.110933
ABAT_gluakg	citrulline	0
ABAT_gluakg	creatinine	0.227191
ABAT_gluakg	dihydroxyacetonephosphate	-0.117329
ABAT_gluakg	fructose16-bisphosphate	-0.060398
ABAT_gluakg	fumarate	0.073728
ABAT_gluakg	glucose	-0.0454121
ABAT_gluakg	glucose6-phosphate	-0.0434865
ABAT_gluakg	glutamate	0.173333
ABAT_gluakg	glutamine	0
ABAT_gluakg	glutamylcysteine	0.64
ABAT_gluakg	glyceraldehyde3-phosphate	-0.0754975
ABAT_gluakg	glycerol3-phosphate	-0.145403
ABAT_gluakg	glycine	0.135168
ABAT_gluakg	isoleucine	-0.116322
ABAT_gluakg	kmv	-0.150995
ABAT_gluakg	lactate	0.0393216
ABAT_gluakg	leucine	-0.116322
ABAT_gluakg	lysine	-0.443733
ABAT_gluakg	malate	-0.073728
ABAT_gluakg	methionine	0.0921069
ABAT_gluakg	methylmalonylcarnitinec3-dc-m	0.0687195
ABAT_gluakg	ornithine	0
ABAT_gluakg	phosphoenolpyruvate	0.0917504
ABAT_gluakg	proline	-0.0887467
ABAT_gluakg	propionylcarnitinec3	0.107374
ABAT_gluakg	pyruvate	0
ABAT_gluakg	s-adenosylhomocysteine	0.23245
ABAT_gluakg	s-adenosylmethionine	0.030199
ABAT_gluakg	sedoheptulose7-phosphate	-0.0483184
ABAT_gluakg	serine	0.0567979
ABAT_gluakg	succinate	0.14336
ABAT_gluakg	threonine	-0.0773094
ABAT_gluakg	trimethyllysine	-0.262144
ABAT_gluakg	tryptophan	-0.0966368
ABAT_gluakg	valine	-0.0476455
ABAT_reverse	2-aminoadipicacid	-0.0316659
ABAT_reverse	3-phosphoglycerate	-0.167772
ABAT_reverse	6-phosphogluconate	-0.049478
ABAT_reverse	acetyl-coa	-0.0687195
ABAT_reverse	aicar	-0.0687195
ABAT_reverse	akg	-0.145403
ABAT_reverse	alanine	-0.0595569
ABAT_reverse	arginine	-0.145403
ABAT_reverse	argininosuccinate	-0.134218
ABAT_reverse	aspartate	-0.0930576
ABAT_reverse	betaine	-0.116322
ABAT_reverse	choline	-0.0595569
ABAT_reverse	citrate	-0.0930576
ABAT_reverse	citrulline	-0.0930576
ABAT_reverse	dihydroxyacetonephosphate	-0.0744461
ABAT_reverse	fructose16-bisphosphate	-0.0858993
ABAT_reverse	fumarate	-0.0966368
ABAT_reverse	glucose	-0.0476455
ABAT_reverse	glucose6-phosphate	-0.0618475
ABAT_reverse	glutamate	-0.116322
ABAT_reverse	glutamine	-0.0930576
ABAT_reverse	glyceraldehyde3-phosphate	-0.107374
ABAT_reverse	glycerol3-phosphate	-0.0595569
ABAT_reverse	glycine	-0.227191
ABAT_reverse	isoleucine	-0.181753
ABAT_reverse	kmv	-0.23593
ABAT_reverse	lactate	-0.0595569
ABAT_reverse	leucine	-0.0156125
ABAT_reverse	lysine	-0.0595569
ABAT_reverse	malate	-0.0773094
ABAT_reverse	methionine	-0.150995
ABAT_reverse	ornithine	-0.0595569
ABAT_reverse	phosphoenolpyruvate	-0.0966368
ABAT_reverse	proline	-0.0595569
ABAT_reverse	pyruvate	-0.0730144
ABAT_reverse	s-adenosylhomocysteine	-0.23593
ABAT_reverse	s-adenosylmethionine	-0.188744
ABAT_reverse	sedoheptulose7-phosphate	-0.0687195
ABAT_reverse	serine	-0.252532
ABAT_reverse	succinate	-0.0618475
ABAT_reverse	threonine	-0.36864
ABAT_reverse	trimethyllysine	-0.167772
ABAT_reverse	tryptophan	-0.0253327
ABAT_reverse	valine	-0.227191
ABAT_reverse_gluakg	2-aminoadipicacid	0.165888
ABAT_reverse_gluakg	3-phosphoglycerate	0.041943
ABAT_reverse_gluakg	5-methylthioadenosine(mta)	0.23593
ABAT_reverse_gluakg	6-phosphogluconate	-0.0278314
ABAT_reverse_gluakg	acetyl-coa	0.2048
ABAT_reverse_gluakg	acetylcarnitinec2	0.32768
ABAT_reverse_gluakg	adenosine	0.32768
ABAT_reverse_gluakg	aicar	0.0524288
ABAT_reverse_gluakg	akg	0.173333
ABAT_reverse_gluakg	alanine	0.127795
ABAT_reverse_gluakg	arginine	-0.216542
ABAT_reverse_gluakg	argininosuccinate	0
ABAT_reverse_gluakg	asparagine	0.23593
ABAT_reverse_gluakg	aspartate	0.127795
ABAT_reverse_gluakg	betaine	-0.116322
ABAT_reverse_gluakg	carnitine	0.64
ABAT_reverse_gluakg	choline	-0.0595569
ABAT_reverse_gluakg	citrate	0.110933
ABAT_reverse_gluakg	citrulline	0
ABAT_reverse_gluakg	creatinine	0.283989
ABAT_reverse_gluakg	dihydroxyacetonephosphate	-0.080978
ABAT_reverse_gluakg	fructose16-bisphosphate	-0.0268435
ABAT_reverse_gluakg	fumarate	0.09216
ABAT_reverse_gluakg	glucose	-0.0268006
ABAT_reverse_gluakg	glucose6-phosphate	-0.0193274
ABAT_reverse_gluakg	glutamate	-0.173333
ABAT_reverse_gluakg	glutamine	-0.2496
ABAT_reverse_gluakg	glutamylcysteine	0.512
ABAT_reverse_gluakg	glyceraldehyde3-phosphate	-0.0335544
ABAT_reverse_gluakg	glycerol3-phosphate	-0.116322
ABAT_reverse_gluakg	glycine	0.16896
ABAT_reverse_gluakg	isoleucine	-0.0930576
ABAT_reverse_gluakg	kmv	-0.120796
ABAT_reverse_gluakg	lactate	0.0314573
ABAT_reverse_gluakg	leucine	-0.0930576
ABAT_reverse_gluakg	lysine	-0.554667
ABAT_reverse_gluakg	malate	0.073728
ABAT_reverse_gluakg	methionine	0.115134
ABAT_reverse_gluakg	methylmalonylcarnitinec3-dc-m	0.0858993
ABAT_reverse_gluakg	ornithine	-0.172373
ABAT_reverse_gluakg	phosphoenolpyruvate	0.179896
ABAT_reverse_gluakg	proline	-0.270677
ABAT_reverse_gluakg	propionylcarnitinec3	0.134218
ABAT_reverse_gluakg	pyruvate	0.016384
ABAT_reverse_gluakg	s-adenosylhomocysteine	0.290562
ABAT_reverse_gluakg	s-adenosylmethionine	0.0377487
ABAT_reverse_gluakg	sedoheptulose7-phosphate	-0.0214748
ABAT_reverse_gluakg	serine	0.0709973
ABAT_reverse_gluakg	succinate	0.1792
ABAT_reverse_gluakg	threonine	-0.0966368
ABAT_reverse_gluakg	trimethyllysine	-0.32768
ABAT_reverse_gluakg	tryptophan	-0.0773094
ABAT_reverse_gluakg	valine	-0.0595569
ABAT>771	2-aminoadipicacid	-0.0316659
ABAT>771	3-phosphoglycerate	-0.167772
ABAT>771	6-phosphogluconate	-0.049478
ABAT>771	acetyl-coa	-0.0687195
ABAT>771	aicar	-0.0687195
ABAT>771	akg	-0.145403
ABAT>771	alanine	-0.0595569
ABAT>771	arginine	-0.145403
ABAT>771	argininosuccinate	-0.134218
ABAT>771	aspartate	-0.0930576
ABAT>771	betaine	-0.116322
ABAT>771	choline	-0.0595569
ABAT>771	citrate	-0.0930576
ABAT>771	citrulline	-0.0930576
ABAT>771	dihydroxyacetonephosphate	-0.0744461
ABAT>771	fructose16-bisphosphate	-0.0858993
ABAT>771	fumarate	-0.0966368
ABAT>771	glucose	-0.0476455
ABAT>771	glucose6-phosphate	-0.0618475
ABAT>771	glutamate	-0.116322
ABAT>771	glutamine	-0.0930576
ABAT>771	glyceraldehyde3-phosphate	-0.107374
ABAT>771	glycerol3-phosphate	-0.0595569
ABAT>771	glycine	-0.227191
ABAT>771	isoleucine	-0.181753
ABAT>771	kmv	-0.23593
ABAT>771	lactate	-0.0595569
ABAT>771	leucine	-0.0156125
ABAT>771	lysine	-0.0595569
ABAT>771	malate	-0.0773094
ABAT>771	methionine	-0.150995
ABAT>771	ornithine	-0.0595569
ABAT>771	phosphoenolpyruvate	-0.0966368
ABAT>771	proline	-0.0595569
ABAT>771	pyruvate	-0.0730144
ABAT>771	s-adenosylhomocysteine	-0.23593
ABAT>771	s-adenosylmethionine	-0.188744
ABAT>771	sedoheptulose7-phosphate	-0.0687195
ABAT>771	serine	-0.252532
ABAT>771	succinate	-0.0618475
ABAT>771	threonine	-0.36864
ABAT>771	trimethyllysine	-0.167772
ABAT>771	tryptophan	-0.0253327
ABAT>771	valine	-0.227191
ABAT>771_gluakg	2-aminoadipicacid	0.165888
ABAT>771_gluakg	3-phosphoglycerate	0.041943
ABAT>771_gluakg	5-methylthioadenosine(mta)	0.23593
ABAT>771_gluakg	6-phosphogluconate	-0.0278314
ABAT>771_gluakg	acetyl-coa	0.2048
ABAT>771_gluakg	acetylcarnitinec2	0.32768
ABAT>771_gluakg	adenosine	0.32768
ABAT>771_gluakg	aicar	0.0524288
ABAT>771_gluakg	akg	0.173333
ABAT>771_gluakg	alanine	0.127795
ABAT>771_gluakg	arginine	-0.216542
ABAT>771_gluakg	argininosuccinate	0
ABAT>771_gluakg	asparagine	0.23593
ABAT>771_gluakg	aspartate	0.127795
ABAT>771_gluakg	betaine	-0.116322
ABAT>771_gluakg	carnitine	0.64
ABAT>771_gluakg	choline	-0.0595569
ABAT>771_gluakg	citrate	0.110933
ABAT>771_gluakg	citrulline	0
ABAT>771_gluakg	creatinine	0.283989
ABAT>771_gluakg	dihydroxyacetonephosphate	-0.080978
ABAT>771_gluakg	fructose16-bisphosphate	-0.0268435
ABAT>771_gluakg	fumarate	0.09216
ABAT>771_gluakg	glucose	-0.0268006
ABAT>771_gluakg	glucose6-phosphate	-0.0193274
ABAT>771_gluakg	glutamate	-0.173333
ABAT>771_gluakg	glutamine	-0.2496
ABAT>771_gluakg	glutamylcysteine	0.512
ABAT>771_gluakg	glyceraldehyde3-phosphate	-0.0335544
ABAT>771_gluakg	glycerol3-phosphate	-0.116322
ABAT>771_gluakg	glycine	0.16896
ABAT>771_gluakg	isoleucine	-0.0930576
ABAT>771_gluakg	kmv	-0.120796
ABAT>771_gluakg	lactate	0.0314573
ABAT>771_gluakg	leucine	-0.0930576
ABAT>771_gluakg	lysine	-0.554667
ABAT>771_gluakg	malate	0.073728
ABAT>771_gluakg	methionine	0.115134
ABAT>771_gluakg	methylmalonylcarnitinec3-dc-m	0.0858993
ABAT>771_gluakg	ornithine	-0.172373
ABAT>771_gluakg	phosphoenolpyruvate	0.179896
ABAT>771_gluakg	proline	-0.270677
ABAT>771_gluakg	propionylcarnitinec3	0.134218
ABAT>771_gluakg	pyruvate	0.016384
ABAT>771_gluakg	s-adenosylhomocysteine	0.290562
ABAT>771_gluakg	s-adenosylmethionine	0.0377487
ABAT>771_gluakg	sedoheptulose7-phosphate	-0.0214748
ABAT>771_gluakg	serine	0.0709973
ABAT>771_gluakg	succinate	0.1792
ABAT>771_gluakg	threonine	-0.0966368
ABAT>771_gluakg	trimethyllysine	-0.32768
ABAT>771_gluakg	tryptophan	-0.0773094
ABAT>771_gluakg	valine	-0.0595569
ABAT>772	2-aminoadipicacid	-0.0316659
ABAT>772	3-phosphoglycerate	-0.167772
ABAT>772	6-phosphogluconate	-0.049478
ABAT>772	acetyl-coa	-0.0687195
ABAT>772	aicar	-0.0687195
ABAT>772	akg	-0.145403
ABAT>772	alanine	-0.0595569
ABAT>772	arginine	-0.145403
ABAT>772	argininosuccinate	-0.134218
ABAT>772	aspartate	-0.0930576
ABAT>772	betaine	-0.116322
ABAT>772	choline	-0.0595569
ABAT>772	citrate	-0.0930576
ABAT>772	citrulline	-0.0930576
ABAT>772	dihydroxyacetonephosphate	-0.0744461
ABAT>772	fructose16-bisphosphate	-0.0858993
ABAT>772	fumarate	-0.0966368
ABAT>772	glucose	-0.0476455
ABAT>772	glucose6-phosphate	-0.0618475
ABAT>772	glutamate	-0.116322
ABAT>772	glutamine	-0.0930576
ABAT>772	glyceraldehyde3-phosphate	-0.107374
ABAT>772	glycerol3-phosphate	-0.0595569
ABAT>772	glycine	-0.227191
ABAT>772	isoleucine	-0.181753
ABAT>772	kmv	-0.23593
ABAT>772	lactate	-0.0595569
ABAT>772	leucine	-0.0156125
ABAT>772	lysine	-0.0595569
ABAT>772	malate	-0.0773094
ABAT>772	methionine	-0.150995
ABAT>772	ornithine	-0.0595569
ABAT>772	phosphoenolpyruvate	-0.0966368
ABAT>772	proline	-0.0595569
ABAT>772	pyruvate	-0.0730144
ABAT>772	s-adenosylhomocysteine	-0.23593
ABAT>772	s-adenosylmethionine	-0.188744
ABAT>772	sedoheptulose7-phosphate	-0.0687195
ABAT>772	serine	-0.252532
ABAT>772	succinate	-0.0618475
ABAT>772	threonine	-0.36864
ABAT>772	trimethyllysine	-0.167772
ABAT>772	tryptophan	-0.0253327
ABAT>772	valine	-0.227191
ABAT>772_gluakg	2-aminoadipicacid	0.165888
ABAT>772_gluakg	3-phosphoglycerate	0.041943
ABAT>772_gluakg	5-methylthioadenosine(mta)	0.23593
ABAT>772_gluakg	6-phosphogluconate	-0.0278314
ABAT>772_gluakg	acetyl-coa	0.2048
ABAT>772_gluakg	acetylcarnitinec2	0.32768
ABAT>772_gluakg	adenosine	0.32768
ABAT>772_gluakg	aicar	0.0524288
ABAT>772_gluakg	akg	0.173333
ABAT>772_gluakg	alanine	0.127795
ABAT>772_gluakg	arginine	-0.216542
ABAT>772_gluakg	argininosuccinate	0
ABAT>772_gluakg	asparagine	0.23593
ABAT>772_gluakg	aspartate	0.127795
ABAT>772_gluakg	betaine	-0.116322
ABAT>772_gluakg	carnitine	0.64
ABAT>772_gluakg	choline	-0.0595569
ABAT>772_gluakg	citrate	0.110933
ABAT>772_gluakg	citrulline	0
ABAT>772_gluakg	creatinine	0.283989
ABAT>772_gluakg	dihydroxyacetonephosphate	-0.080978
ABAT>772_gluakg	fructose16-bisphosphate	-0.0268435
ABAT>772_gluakg	fumarate	0.09216
ABAT>772_gluakg	glucose	-0.0268006
ABAT>772_gluakg	glucose6-phosphate	-0.0193274
ABAT>772_gluakg	glutamate	-0.173333
ABAT>772_gluakg	glutamine	-0.2496
ABAT>772_gluakg	glutamylcysteine	0.512
ABAT>772_gluakg	glyceraldehyde3-phosphate	-0.0335544
ABAT>772_gluakg	glycerol3-phosphate	-0.116322
ABAT>772_gluakg	glycine	0.16896
ABAT>772_gluakg	isoleucine	-0.0930576
ABAT>772_gluakg	kmv	-0.120796
ABAT>772_gluakg	lactate	0.0314573
ABAT>772_gluakg	leucine	-0.0930576
ABAT>772_gluakg	lysine	-0.554667
ABAT>772_gluakg	malate	0.073728
ABAT>772_gluakg	methionine	0.115134
ABAT>772_gluakg	methylmalonylcarnitinec3-dc-m	0.0858993
ABAT>772_gluakg	ornithine	-0.172373
ABAT>772_gluakg	phosphoenolpyruvate	0.179896
ABAT>772_gluakg	proline	-0.270677
ABAT>772_gluakg	propionylcarnitinec3	0.134218
ABAT>772_gluakg	pyruvate	0.016384
ABAT>772_gluakg	s-adenosylhomocysteine	0.290562
ABAT>772_gluakg	s-adenosylmethionine	0.0377487
ABAT>772_gluakg	sedoheptulose7-phosphate	-0.0214748
ABAT>772_gluakg	serine	0.0709973
ABAT>772_gluakg	succinate	0.1792
ABAT>772_gluakg	threonine	-0.0966368
ABAT>772_gluakg	trimethyllysine	-0.32768
ABAT>772_gluakg	tryptophan	-0.0773094
ABAT>772_gluakg	valine	-0.0595569
ABAT>890	2-aminoadipicacid	0
ABAT>890	3-phosphoglycerate	0.0335544
ABAT>890	5-methylthioadenosine(mta)	0.150995
ABAT>890	6-phosphogluconate	-0.0222651
ABAT>890	acetyl-coa	0.16384
ABAT>890	acetylcarnitinec2	0.262144
ABAT>890	adenosine	0.167772
ABAT>890	aicar	0.065536
ABAT>890	akg	-0.159744
ABAT>890	alanine	0.0847599
ABAT>890	arginine	0
ABAT>890	argininosuccinate	0.08192
ABAT>890	asparagine	0.23593
ABAT>890	aspartate	0.0786432
ABAT>890	betaine	-0.181753
ABAT>890	carnitine	0.209715
ABAT>890	choline	-0.0930576
ABAT>890	citrate	0
ABAT>890	citrulline	0.0567979
ABAT>890	creatinine	0.181753
ABAT>890	dihydroxyacetonephosphate	-0.0647824
ABAT>890	fructose16-bisphosphate	-0.0214748
ABAT>890	fumarate	0.1152
ABAT>890	glucose	-0.0214405
ABAT>890	glucose6-phosphate	-0.0154619
ABAT>890	glutamate	-0.19968
ABAT>890	glutamine	-0.216542
ABAT>890	glutamylcysteine	0.262144
ABAT>890	glyceraldehyde3-phosphate	-0.0268435
ABAT>890	glycerol3-phosphate	-0.0930576
ABAT>890	glycine	-0.0703857
ABAT>890	isoleucine	-0.0595569
ABAT>890	kmv	-0.0773094
ABAT>890	lactate	0.0880804
ABAT>890	leucine	-0.0476455
ABAT>890	lysine	-0.283989
ABAT>890	malate	0.09216
ABAT>890	methionine	-0.115134
ABAT>890	methylmalonylcarnitinec3-dc-m	0.0351844
ABAT>890	ornithine	-0.127795
ABAT>890	phosphoenolpyruvate	0.143917
ABAT>890	proline	0.0709973
ABAT>890	propionylcarnitinec3	0.0549756
ABAT>890	pyruvate	0.125338
ABAT>890	s-adenosylhomocysteine	0.0810899
ABAT>890	s-adenosylmethionine	-0.198275
ABAT>890	sedoheptulose7-phosphate	-0.0171799
ABAT>890	serine	-0.110869
ABAT>890	succinate	0.144
ABAT>890	threonine	-0.120796
ABAT>890	trimethyllysine	-0.4096
ABAT>890	tryptophan	-0.0618475
ABAT>890	valine	-0.0744461
ABAT>890_gluakg	2-aminoadipicacid	0.13271
ABAT>890_gluakg	3-phosphoglycerate	0.041943
ABAT>890_gluakg	5-methylthioadenosine(mta)	0.23593
ABAT>890_gluakg	6-phosphogluconate	-0.0471587
ABAT>890_gluakg	acetyl-coa	0.07168
ABAT>890_gluakg	acetylcarnitinec2	0.262144
ABAT>890_gluakg	adenosine	0.262144
ABAT>890_gluakg	aicar	0.041943
ABAT>890_gluakg	akg	-0.173333
ABAT>890_gluakg	alanine	0.159744
ABAT>890_gluakg	arginine	-0.173233
ABAT>890_gluakg	argininosuccinate	0
ABAT>890_gluakg	asparagine	0.188744
ABAT>890_gluakg	aspartate	0.102236
ABAT>890_gluakg	betaine	-0.0930576
ABAT>890_gluakg	carnitine	0.512
ABAT>890_gluakg	choline	-0.0476455
ABAT>890_gluakg	citrate	-0.110933
ABAT>890_gluakg	citrulline	0
ABAT>890_gluakg	creatinine	0.227191
ABAT>890_gluakg	dihydroxyacetonephosphate	-0.117329
ABAT>890_gluakg	fructose16-bisphosphate	-0.060398
ABAT>890_gluakg	fumarate	0.073728
ABAT>890_gluakg	glucose	-0.0454121
ABAT>890_gluakg	glucose6-phosphate	-0.0434865
ABAT>890_gluakg	glutamate	0.173333
ABAT>890_gluakg	glutamine	0
ABAT>890_gluakg	glutamylcysteine	0.64
ABAT>890_gluakg	glyceraldehyde3-phosphate	-0.0754975
ABAT>890_gluakg	glycerol3-phosphate	-0.145403
ABAT>890_gluakg	glycine	0.135168
ABAT>890_gluakg	isoleucine	-0.116322
ABAT>890_gluakg	kmv	-0.150995
ABAT>890_gluakg	lactate	0.0393216
ABAT>890_gluakg	leucine	-0.116322
ABAT>890_gluakg	lysine	-0.443733
ABAT>890_gluakg	malate	-0.073728
ABAT>890_gluakg	methionine	0.0921069
ABAT>890_gluakg	methylmalonylcarnitinec3-dc-m	0.0687195
ABAT>890_gluakg	ornithine	0
ABAT>890_gluakg	phosphoenolpyruvate	0.0917504
ABAT>890_gluakg	proline	-0.0887467
ABAT>890_gluakg	propionylcarnitinec3	0.107374
ABAT>890_gluakg	pyruvate	0
ABAT>890_gluakg	s-adenosylhomocysteine	0.23245
ABAT>890_gluakg	s-adenosylmethionine	0.030199
ABAT>890_gluakg	sedoheptulose7-phosphate	-0.0483184
ABAT>890_gluakg	serine	0.0567979
ABAT>890_gluakg	succinate	0.14336
ABAT>890_gluakg	threonine	-0.0773094
ABAT>890_gluakg	trimethyllysine	-0.262144
ABAT>890_gluakg	tryptophan	-0.0966368
ABAT>890_gluakg	valine	-0.0476455
ABAT>890_reverse	2-aminoadipicacid	0
ABAT>890_reverse	3-phosphoglycerate	0
ABAT>890_reverse	5-methylthioadenosine(mta)	0.120796
ABAT>890_reverse	6-phosphogluconate	-0.0456435
ABAT>890_reverse	acetyl-coa	0.0838861
ABAT>890_reverse	acetylcarnitinec2	0.209715
ABAT>890_reverse	adenosine	0.134218
ABAT>890_reverse	aicar	-0.065536
ABAT>890_reverse	akg	-0.250675
ABAT>890_reverse	alanine	-0.013981
ABAT>890_reverse	arginine	-0.0567979
ABAT>890_reverse	argininosuccinate	-0.08192
ABAT>890_reverse	asparagine	0.188744
ABAT>890_reverse	aspartate	-0.0393216
ABAT>890_reverse	betaine	-0.145403
ABAT>890_reverse	carnitine	0.167772
ABAT>890_reverse	choline	-0.0744461
ABAT>890_reverse	citrate	-0.0786432
ABAT>890_reverse	citrulline	-0.0567979
ABAT>890_reverse	creatinine	0.145403
ABAT>890_reverse	dihydroxyacetonephosphate	-0.104171
ABAT>890_reverse	fructose16-bisphosphate	-0.0654983
ABAT>890_reverse	fumarate	-0.1152
ABAT>890_reverse	glucose	-0.043953
ABAT>890_reverse	glucose6-phosphate	-0.0471587
ABAT>890_reverse	glutamate	-0.159744
ABAT>890_reverse	glutamine	-0.173233
ABAT>890_reverse	glutamylcysteine	0.209715
ABAT>890_reverse	glyceraldehyde3-phosphate	-0.0818728
ABAT>890_reverse	glycerol3-phosphate	-0.116322
ABAT>890_reverse	glycine	-0.0563085
ABAT>890_reverse	isoleucine	-0.0744461
ABAT>890_reverse	kmv	-0.0966368
ABAT>890_reverse	lactate	0
ABAT>890_reverse	leucine	-0.0595569
ABAT>890_reverse	lysine	-0.227191
ABAT>890_reverse	malate	-0.09216
ABAT>890_reverse	methionine	-0.0921069
ABAT>890_reverse	methylmalonylcarnitinec3-dc-m	0.0281475
ABAT>890_reverse	ornithine	-0.102236
ABAT>890_reverse	phosphoenolpyruvate	0.0471859
ABAT>890_reverse	proline	0.0567979
ABAT>890_reverse	propionylcarnitinec3	0.0439805
ABAT>890_reverse	pyruvate	0
ABAT>890_reverse	s-adenosylhomocysteine	0.0648719
ABAT>890_reverse	s-adenosylmethionine	-0.15862
ABAT>890_reverse	sedoheptulose7-phosphate	-0.0523986
ABAT>890_reverse	serine	-0.0886955
ABAT>890_reverse	succinate	-0.144
ABAT>890_reverse	threonine	-0.150995
ABAT>890_reverse	trimethyllysine	-0.512
ABAT>890_reverse	tryptophan	-0.0773094
ABAT>890_reverse	valine	-0.0930576
ABAT>890_reverse_gluakg	2-aminoadipicacid	0.165888
ABAT>890_reverse_gluakg	3-phosphoglycerate	0.041943
ABAT>890_reverse_gluakg	5-methylthioadenosine(mta)	0.23593
ABAT>890_reverse_gluakg	6-phosphogluconate	-0.0278314
ABAT>890_reverse_gluakg	acetyl-coa	0.2048
ABAT>890_reverse_gluakg	acetylcarnitinec2	0.32768
ABAT>890_reverse_gluakg	adenosine	0.32768
ABAT>890_reverse_gluakg	aicar	0.0524288
ABAT>890_reverse_gluakg	akg	0.173333
ABAT>890_reverse_gluakg	alanine	0.127795
ABAT>890_reverse_gluakg	arginine	-0.216542
ABAT>890_reverse_gluakg	argininosuccinate	0
ABAT>890_reverse_gluakg	asparagine	0.23593
ABAT>890_reverse_gluakg	aspartate	0.127795
ABAT>890_reverse_gluakg	betaine	-0.116322
ABAT>890_reverse_gluakg	carnitine	0.64
ABAT>890_reverse_gluakg	choline	-0.0595569
ABAT>890_reverse_gluakg	citrate	0.110933
ABAT>890_reverse_gluakg	citrulline	0
ABAT>890_reverse_gluakg	creatinine	0.283989
ABAT>890_reverse_gluakg	dihydroxyacetonephosphate	-0.080978
ABAT>890_reverse_gluakg	fructose16-bisphosphate	-0.0268435
ABAT>890_reverse_gluakg	fumarate	0.09216
ABAT>890_reverse_gluakg	glucose	-0.0268006
ABAT>890_reverse_gluakg	glucose6-phosphate	-0.0193274
ABAT>890_reverse_gluakg	glutamate	-0.173333
ABAT>890_reverse_gluakg	glutamine	-0.2496
ABAT>890_reverse_gluakg	glutamylcysteine	0.512
ABAT>890_reverse_gluakg	glyceraldehyde3-phosphate	-0.0335544
ABAT>890_reverse_gluakg	glycerol3-phosphate	-0.116322
ABAT>890_reverse_gluakg	glycine	0.16896
ABAT>890_reverse_gluakg	isoleucine	-0.0930576
ABAT>890_reverse_gluakg	kmv	-0.120796
ABAT>890_reverse_gluakg	lactate	0.0314573
ABAT>890_reverse_gluakg	leucine	-0.0930576
ABAT>890_reverse_gluakg	lysine	-0.554667
ABAT>890_reverse_gluakg	malate	0.073728
ABAT>890_reverse_gluakg	methionine	0.115134
ABAT>890_reverse_gluakg	methylmalonylcarnitinec3-dc-m	0.0858993
ABAT>890_reverse_gluakg	ornithine	-0.172373
ABAT>890_reverse_gluakg	phosphoenolpyruvate	0.179896
ABAT>890_reverse_gluakg	proline	-0.270677
ABAT>890_reverse_gluakg	propionylcarnitinec3	0.134218
ABAT>890_reverse_gluakg	pyruvate	0.016384
ABAT>890_reverse_gluakg	s-adenosylhomocysteine	0.290562
ABAT>890_reverse_gluakg	s-adenosylmethionine	0.0377487
ABAT>890_reverse_gluakg	sedoheptulose7-phosphate	-0.0214748
ABAT>890_reverse_gluakg	serine	0.0709973
ABAT>890_reverse_gluakg	succinate	0.1792
ABAT>890_reverse_gluakg	threonine	-0.0966368
ABAT>890_reverse_gluakg	trimethyllysine	-0.32768
ABAT>890_reverse_gluakg	tryptophan	-0.0773094
ABAT>890_reverse_gluakg	valine	-0.0595569
ABAT>891	2-aminoadipicacid	0
ABAT>891	3-phosphoglycerate	0.0335544
ABAT>891	5-methylthioadenosine(mta)	0.150995
ABAT>891	6-phosphogluconate	-0.0222651
ABAT>891	acetyl-coa	0.16384
ABAT>891	acetylcarnitinec2	0.262144
ABAT>891	adenosine	0.167772
ABAT>891	aicar	0.065536
ABAT>891	akg	-0.159744
ABAT>891	alanine	0.0847599
ABAT>891	arginine	0
ABAT>891	argininosuccinate	0.08192
ABAT>891	asparagine	0.23593
ABAT>891	aspartate	0.0786432
ABAT>891	betaine	-0.181753
ABAT>891	carnitine	0.209715
ABAT>891	choline	-0.0930576
ABAT>891	citrate	0
ABAT>891	citrulline	0.0567979
ABAT>891	creatinine	0.181753
ABAT>891	dihydroxyacetonephosphate	-0.0647824
ABAT>891	fructose16-bisphosphate	-0.0214748
ABAT>891	fumarate	0.1152
ABAT>891	glucose	-0.0214405
ABAT>891	glucose6-phosphate	-0.0154619
ABAT>891	glutamate	-0.19968
ABAT>891	glutamine	-0.216542
ABAT>891	glutamylcysteine	0.262144
ABAT>891	glyceraldehyde3-phosphate	-0.0268435
ABAT>891	glycerol3-phosphate	-0.0930576
ABAT>891	glycine	-0.0703857
ABAT>891	isoleucine	-0.0595569
ABAT>891	kmv	-0.0773094
ABAT>891	lactate	0.0880804
ABAT>891	leucine	-0.0476455
ABAT>891	lysine	-0.283989
ABAT>891	malate	0.09216
ABAT>891	methionine	-0.115134
ABAT>891	methylmalonylcarnitinec3-dc-m	0.0351844
ABAT>891	ornithine	-0.127795
ABAT>891	phosphoenolpyruvate	0.143917
ABAT>891	proline	0.0709973
ABAT>891	propionylcarnitinec3	0.0549756
ABAT>891	pyruvate	0.125338
ABAT>891	s-adenosylhomocysteine	0.0810899
ABAT>891	s-adenosylmethionine	-0.198275
ABAT>891	sedoheptulose7-phosphate	-0.0171799
ABAT>891	serine	-0.110869
ABAT>891	succinate	0.144
ABAT>891	threonine	-0.120796
ABAT>891	trimethyllysine	-0.4096
ABAT>891	tryptophan	-0.0618475
ABAT>891	valine	-0.0744461
ABAT>891_gluakg	2-aminoadipicacid	0.13271
ABAT>891_gluakg	3-phosphoglycerate	0.041943
ABAT>891_gluakg	5-methylthioadenosine(mta)	0.23593
ABAT>891_gluakg	6-phosphogluconate	-0.0471587
ABAT>891_gluakg	acetyl-coa	0.07168
ABAT>891_gluakg	acetylcarnitinec2	0.262144
ABAT>891_gluakg	adenosine	0.262144
ABAT>891_gluakg	aicar	0.041943
ABAT>891_gluakg	akg	-0.173333
ABAT>891_gluakg	alanine	0.159744
ABAT>891_gluakg	arginine	-0.173233
ABAT>891_gluakg	argininosuccinate	0
ABAT>891_gluakg	asparagine	0.188744
ABAT>891_gluakg	aspartate	0.102236
ABAT>891_gluakg	betaine	-0.0930576
ABAT>891_gluakg	carnitine	0.512
ABAT>891_gluakg	choline	-0.0476455
ABAT>891_gluakg	citrate	-0.110933
ABAT>891_gluakg	citrulline	0
ABAT>891_gluakg	creatinine	0.227191
ABAT>891_gluakg	dihydroxyacetonephosphate	-0.117329
ABAT>891_gluakg	fructose16-bisphosphate	-0.060398
ABAT>891_gluakg	fumarate	0.073728
ABAT>891_gluakg	glucose	-0.0454121
ABAT>891_gluakg	glucose6-phosphate	-0.0434865
ABAT>891_gluakg	glutamate	0.173333
ABAT>891_gluakg	glutamine	0
ABAT>891_gluakg	glutamylcysteine	0.64
ABAT>891_gluakg	glyceraldehyde3-phosphate	-0.0754975
ABAT>891_gluakg	glycerol3-phosphate	-0.145403
ABAT>891_gluakg	glycine	0.135168
ABAT>891_gluakg	isoleucine	-0.116322
ABAT>891_gluakg	kmv	-0.150995
ABAT>891_gluakg	lactate	0.0393216
ABAT>891_gluakg	leucine	-0.116322
ABAT>891_gluakg	lysine	-0.443733
ABAT>891_gluakg	malate	-0.073728
ABAT>891_gluakg	methionine	0.0921069
ABAT>891_gluakg	methylmalonylcarnitinec3-dc-m	0.0687195
ABAT>891_gluakg	ornithine	0
ABAT>891_gluakg	phosphoenolpyruvate	0.0917504
ABAT>891_gluakg	proline	-0.0887467
ABAT>891_gluakg	propionylcarnitinec3	0.107374
ABAT>891_gluakg	pyruvate	0
ABAT>891_gluakg	s-adenosylhomocysteine	0.23245
ABAT>891_gluakg	s-adenosylmethionine	0.030199
ABAT>891_gluakg	sedoheptulose7-phosphate	-0.0483184
ABAT>891_gluakg	serine	0.0567979
ABAT>891_gluakg	succinate	0.14336
ABAT>891_gluakg	threonine	-0.0773094
ABAT>891_gluakg	trimethyllysine	-0.262144
ABAT>891_gluakg	tryptophan	-0.0966368
ABAT>891_gluakg	valine	-0.0476455
ABAT>891_reverse	2-aminoadipicacid	0
ABAT>891_reverse	3-phosphoglycerate	0
ABAT>891_reverse	5-methylthioadenosine(mta)	0.120796
ABAT>891_reverse	6-phosphogluconate	-0.0456435
ABAT>891_reverse	acetyl-coa	0.0838861
ABAT>891_reverse	acetylcarnitinec2	0.209715
ABAT>891_reverse	adenosine	0.134218
ABAT>891_reverse	aicar	-0.065536
ABAT>891_reverse	akg	-0.250675
ABAT>891_reverse	alanine	-0.013981
ABAT>891_reverse	arginine	-0.0567979
ABAT>891_reverse	argininosuccinate	-0.08192
ABAT>891_reverse	asparagine	0.188744
ABAT>891_reverse	aspartate	-0.0393216
ABAT>891_reverse	betaine	-0.145403
ABAT>891_reverse	carnitine	0.167772
ABAT>891_reverse	choline	-0.0744461
ABAT>891_reverse	citrate	-0.0786432
ABAT>891_reverse	citrulline	-0.0567979
ABAT>891_reverse	creatinine	0.145403
ABAT>891_reverse	dihydroxyacetonephosphate	-0.104171
ABAT>891_reverse	fructose16-bisphosphate	-0.0654983
ABAT>891_reverse	fumarate	-0.1152
ABAT>891_reverse	glucose	-0.043953
ABAT>891_reverse	glucose6-phosphate	-0.0471587
ABAT>891_reverse	glutamate	-0.159744
ABAT>891_reverse	glutamine	-0.173233
ABAT>891_reverse	glutamylcysteine	0.209715
ABAT>891_reverse	glyceraldehyde3-phosphate	-0.0818728
ABAT>891_reverse	glycerol3-phosphate	-0.116322
ABAT>891_reverse	glycine	-0.0563085
ABAT>891_reverse	isoleucine	-0.0744461
ABAT>891_reverse	kmv	-0.0966368
ABAT>891_reverse	lactate	0
ABAT>891_reverse	leucine	-0.0595569
ABAT>891_reverse	lysine	-0.227191
ABAT>891_reverse	malate	-0.09216
ABAT>891_reverse	methionine	-0.0921069
ABAT>891_reverse	methylmalonylcarnitinec3-dc-m	0.0281475
ABAT>891_reverse	ornithine	-0.102236
ABAT>891_reverse	phosphoenolpyruvate	0.0471859
ABAT>891_reverse	proline	0.0567979
ABAT>891_reverse	propionylcarnitinec3	0.0439805
ABAT>891_reverse	pyruvate	0
ABAT>891_reverse	s-adenosylhomocysteine	0.0648719
ABAT>891_reverse	s-adenosylmethionine	-0.15862
ABAT>891_reverse	sedoheptulose7-phosphate	-0.0523986
ABAT>891_reverse	serine	-0.0886955
ABAT>891_reverse	succinate	-0.144
ABAT>891_reverse	threonine	-0.150995
ABAT>891_reverse	trimethyllysine	-0.512
ABAT>891_reverse	tryptophan	-0.0773094
ABAT>891_reverse	valine	-0.0930576
ABAT>891_reverse_gluakg	2-aminoadipicacid	0.165888
ABAT>891_reverse_gluakg	3-phosphoglycerate	0.041943
ABAT>891_reverse_gluakg	5-methylthioadenosine(mta)	0.23593
ABAT>891_reverse_gluakg	6-phosphogluconate	-0.0278314
ABAT>891_reverse_gluakg	acetyl-coa	0.2048
ABAT>891_reverse_gluakg	acetylcarnitinec2	0.32768
ABAT>891_reverse_gluakg	adenosine	0.32768
ABAT>891_reverse_gluakg	aicar	0.0524288
ABAT>891_reverse_gluakg	akg	0.173333
ABAT>891_reverse_gluakg	alanine	0.127795
ABAT>891_reverse_gluakg	arginine	-0.216542
ABAT>891_reverse_gluakg	argininosuccinate	0
ABAT>891_reverse_gluakg	asparagine	0.23593
ABAT>891_reverse_gluakg	aspartate	0.127795
ABAT>891_reverse_gluakg	betaine	-0.116322
ABAT>891_reverse_gluakg	carnitine	0.64
ABAT>891_reverse_gluakg	choline	-0.0595569
ABAT>891_reverse_gluakg	citrate	0.110933
ABAT>891_reverse_gluakg	citrulline	0
ABAT>891_reverse_gluakg	creatinine	0.283989
ABAT>891_reverse_gluakg	dihydroxyacetonephosphate	-0.080978
ABAT>891_reverse_gluakg	fructose16-bisphosphate	-0.0268435
ABAT>891_reverse_gluakg	fumarate	0.09216
ABAT>891_reverse_gluakg	glucose	-0.0268006
ABAT>891_reverse_gluakg	glucose6-phosphate	-0.0193274
ABAT>891_reverse_gluakg	glutamate	-0.173333
ABAT>891_reverse_gluakg	glutamine	-0.2496
ABAT>891_reverse_gluakg	glutamylcysteine	0.512
ABAT>891_reverse_gluakg	glyceraldehyde3-phosphate	-0.0335544
ABAT>891_reverse_gluakg	glycerol3-phosphate	-0.116322
ABAT>891_reverse_gluakg	glycine	0.16896
ABAT>891_reverse_gluakg	isoleucine	-0.0930576
ABAT>891_reverse_gluakg	kmv	-0.120796
ABAT>891_reverse_gluakg	lactate	0.0314573
ABAT>891_reverse_gluakg	leucine	-0.0930576
ABAT>891_reverse_gluakg	lysine	-0.554667
ABAT>891_reverse_gluakg	malate	0.073728
ABAT>891_reverse_gluakg	methionine	0.115134
ABAT>891_reverse_gluakg	methylmalonylcarnitinec3-dc-m	0.0858993
ABAT>891_reverse_gluakg	ornithine	-0.172373
ABAT>891_reverse_gluakg	phosphoenolpyruvate	0.179896
ABAT>891_reverse_gluakg	proline	-0.270677
ABAT>891_reverse_gluakg	propionylcarnitinec3	0.134218
ABAT>891_reverse_gluakg	pyruvate	0.016384
ABAT>891_reverse_gluakg	s-adenosylhomocysteine	0.290562
ABAT>891_reverse_gluakg	s-adenosylmethionine	0.0377487
ABAT>891_reverse_gluakg	sedoheptulose7-phosphate	-0.0214748
ABAT>891_reverse_gluakg	serine	0.0709973
ABAT>891_reverse_gluakg	succinate	0.1792
ABAT>891_reverse_gluakg	threonine	-0.0966368
ABAT>891_reverse_gluakg	trimethyllysine	-0.32768
ABAT>891_reverse_gluakg	tryptophan	-0.0773094
ABAT>891_reverse_gluakg	valine	-0.0595569
ACAA2	2-aminoadipicacid	0.23593
ACAA2	3-phosphoglycerate	0.262144
ACAA2	5-methylthioadenosine(mta)	0.120796
ACAA2	6-phosphogluconate	0.0618475
ACAA2	acetyl-coa	0.756
ACAA2	acetylcarnitinec2	0.8
ACAA2	adenosine	0.167772
ACAA2	aicar	0.262144
ACAA2	akg	0.443733
ACAA2	alanine	0.305835
ACAA2	arginine	0.227191
ACAA2	argininosuccinate	0.32768
ACAA2	asparagine	0.294912
ACAA2	aspartate	0.443733
ACAA2	carnitine	0.32768
ACAA2	citrate	0.693333
ACAA2	citrulline	0.227191
ACAA2	creatinine	0.145403
ACAA2	dihydroxyacetonephosphate	0.120796
ACAA2	fructose16-bisphosphate	0.134218
ACAA2	fumarate	0.36864
ACAA2	glucose	0.0595569
ACAA2	glucose6-phosphate	0.0966368
ACAA2	glutamate	0.354987
ACAA2	glutamine	0.227191
ACAA2	glutamylcysteine	0.262144
ACAA2	glyceraldehyde3-phosphate	0.167772
ACAA2	glycine	0.222822
ACAA2	isoleucine	-0.283989
ACAA2	kmv	-0.36864
ACAA2	lactate	0.283989
ACAA2	malate	0.4608
ACAA2	methionine	0.120796
ACAA2	methylmalonylcarnitinec3-dc-m	0.512
ACAA2	ornithine	0.195734
ACAA2	phosphoenolpyruvate	0.4608
ACAA2	proline	0.181753
ACAA2	propionylcarnitinec3	0.8
ACAA2	pyruvate	0.36864
ACAA2	s-adenosylhomocysteine	0.181753
ACAA2	s-adenosylmethionine	0.0966368
ACAA2	sedoheptulose7-phosphate	0.107374
ACAA2	serine	0.181753
ACAA2	succinate	0.36864
ACAD8	2-aminoadipicacid	0.049478
ACAD8	3-phosphoglycerate	0.0549756
ACAD8	5-methylthioadenosine(mta)	0.049478
ACAD8	6-phosphogluconate	0.0129704
ACAD8	acetyl-coa	0.0880468
ACAD8	acetylcarnitinec2	0.0858993
ACAD8	adenosine	0.0549756
ACAD8	aicar	0.107374
ACAD8	akg	0.0930576
ACAD8	alanine	0.087331
ACAD8	arginine	0.0930576
ACAD8	argininosuccinate	0.134218
ACAD8	asparagine	0.0773094
ACAD8	aspartate	0.100216
ACAD8	carnitine	0.0687195
ACAD8	citrate	0.0930576
ACAD8	citrulline	0.0930576
ACAD8	creatinine	0.0595569
ACAD8	dihydroxyacetonephosphate	0.0253327
ACAD8	fructose16-bisphosphate	0.0281475
ACAD8	fumarate	0.188744
ACAD8	glucose	0.01249
ACAD8	glucose6-phosphate	0.0202662
ACAD8	glutamate	0.116322
ACAD8	glutamine	0.0744461
ACAD8	glutamylcysteine	0.0858993
ACAD8	glyceraldehyde3-phosphate	0.0351844
ACAD8	glycine	0.0467292
ACAD8	lactate	0.0801727
ACAD8	malate	0.150995
ACAD8	methionine	0.0395824
ACAD8	methylmalonylcarnitinec3-dc-m	0.32768
ACAD8	ornithine	0.0744461
ACAD8	phosphoenolpyruvate	0.0966368
ACAD8	proline	0.116322
ACAD8	propionylcarnitinec3	0.32768
ACAD8	pyruvate	0.114085
ACAD8	s-adenosylhomocysteine	0.0595569
ACAD8	s-adenosylmethionine	0.0316659
ACAD8	sedoheptulose7-phosphate	0.022518
ACAD8	serine	0.0381164
ACAD8	succinate	0.23593
ACAD8	valine	-0.554667
ACADM	2-aminoadipicacid	0.120796
ACADM	3-phosphoglycerate	0.134218
ACADM	5-methylthioadenosine(mta)	0.0618475
ACADM	6-phosphogluconate	0.0316659
ACADM	acetyl-coa	0.387072
ACADM	acetylcarnitinec2	0.4096
ACADM	adenosine	0.0858993
ACADM	aicar	0.134218
ACADM	akg	0.227191
ACADM	alanine	0.156587
ACADM	arginine	0.116322
ACADM	argininosuccinate	0.167772
ACADM	asparagine	0.150995
ACADM	aspartate	0.227191
[truncated: 28,845 more rows]

## Sheet: Fig.3a_y-axis
KEGG	OvHK2	M1AvHK2	M2AvHK2	M1AvO
2-aminoadipicacid_l	10.8829	4.41823	-2.25641	-6.46466
2-aminoadipicacid	10.8829	4.41823	-2.25641	-6.46466
2-aminoadipicacid_x	10.8829	4.41823	-2.25641	-6.46466
2-aminoadipicacid_m	10.8829	4.41823	-2.25641	-6.46466
2-aminoadipicacid_n	10.8829	4.41823	-2.25641	-6.46466
2-aminoadipicacid_c	10.8829	4.41823	-2.25641	-6.46466
2-aminoadipicacid_e	10.8829	4.41823	-2.25641	-6.46466
2-aminoadipicacid_r	10.8829	4.41823	-2.25641	-6.46466
2-hg_x	19.5898	20.059	21.4939	0.46926
2-hg_l	19.5898	20.059	21.4939	0.46926
2-hg_r	19.5898	20.059	21.4939	0.46926
2-hg_c	19.5898	20.059	21.4939	0.46926
2-hg_n	19.5898	20.059	21.4939	0.46926
2-hg_m	19.5898	20.059	21.4939	0.46926
2-hg_e	19.5898	20.059	21.4939	0.46926
2-hg	19.5898	20.059	21.4939	0.46926
akg_x	24.8802	24.8612	21.817	-0.0190329
akg_l	24.8802	24.8612	21.817	-0.0190329
akg_n	24.8802	24.8612	21.817	-0.0190329
akg_r	24.8802	24.8612	21.817	-0.0190329
akg	24.8802	24.8612	21.817	-0.0190329
akg_c	24.8802	24.8612	21.817	-0.0190329
akg_m	24.8802	24.8612	21.817	-0.0190329
akg_e	24.8802	24.8612	21.817	-0.0190329
3-phosphoglycerate_r	0.98041	10.463	7.81823	9.48263
3-phosphoglycerate_x	0.98041	10.463	7.81823	9.48263
3-phosphoglycerate_n	0.98041	10.463	7.81823	9.48263
3-phosphoglycerate_l	0.98041	10.463	7.81823	9.48263
3-phosphoglycerate_c	0.98041	10.463	7.81823	9.48263
3-phosphoglycerate_e	0.98041	10.463	7.81823	9.48263
3-phosphoglycerate_m	0.98041	10.463	7.81823	9.48263
3-phosphoglycerate	0.98041	10.463	7.81823	9.48263
4-guanidinobutanoate_x	-4.10255	-4.72414	-3.78989	-0.621583
4-guanidinobutanoate_l	-4.10255	-4.72414	-3.78989	-0.621583
4-guanidinobutanoate_e	-4.10255	-4.72414	-3.78989	-0.621583
4-guanidinobutanoate_c	-4.10255	-4.72414	-3.78989	-0.621583
4-guanidinobutanoate	-4.10255	-4.72414	-3.78989	-0.621583
4-guanidinobutanoate_m	-4.10255	-4.72414	-3.78989	-0.621583
4-guanidinobutanoate_n	-4.10255	-4.72414	-3.78989	-0.621583
4-guanidinobutanoate_r	-4.10255	-4.72414	-3.78989	-0.621583
4-hydroxyphenyllactate_m	-22.533	-21.7146	-19.1358	0.818428
4-hydroxyphenyllactate	-22.533	-21.7146	-19.1358	0.818428
4-hydroxyphenyllactate_c	-22.533	-21.7146	-19.1358	0.818428
4-hydroxyphenyllactate_l	-22.533	-21.7146	-19.1358	0.818428
4-hydroxyphenyllactate_n	-22.533	-21.7146	-19.1358	0.818428
4-hydroxyphenyllactate_x	-22.533	-21.7146	-19.1358	0.818428
4-hydroxyphenyllactate_r	-22.533	-21.7146	-19.1358	0.818428
4-hydroxyphenyllactate_e	-22.533	-21.7146	-19.1358	0.818428
5-aminolevulinicacid_r	-4.8757	-2.63394	-0.786362	2.24177
5-aminolevulinicacid_l	-4.8757	-2.63394	-0.786362	2.24177
5-aminolevulinicacid	-4.8757	-2.63394	-0.786362	2.24177
5-aminolevulinicacid_x	-4.8757	-2.63394	-0.786362	2.24177
5-aminolevulinicacid_e	-4.8757	-2.63394	-0.786362	2.24177
5-aminolevulinicacid_n	-4.8757	-2.63394	-0.786362	2.24177
5-aminolevulinicacid_m	-4.8757	-2.63394	-0.786362	2.24177
5-aminolevulinicacid_c	-4.8757	-2.63394	-0.786362	2.24177
5-aminovalericacid*_r	14.2128	11.8042	10.0992	-2.40864
5-aminovalericacid*_x	14.2128	11.8042	10.0992	-2.40864
5-aminovalericacid*_m	14.2128	11.8042	10.0992	-2.40864
5-aminovalericacid*	14.2128	11.8042	10.0992	-2.40864
5-aminovalericacid*_n	14.2128	11.8042	10.0992	-2.40864
5-aminovalericacid*_e	14.2128	11.8042	10.0992	-2.40864
5-aminovalericacid*_c	14.2128	11.8042	10.0992	-2.40864
5-aminovalericacid*_l	14.2128	11.8042	10.0992	-2.40864
5-methylthioadenosine(mta)_r	-3.07638	-3.50279	-3.35268	-0.426408
5-methylthioadenosine(mta)_e	-3.07638	-3.50279	-3.35268	-0.426408
5-methylthioadenosine(mta)_l	-3.07638	-3.50279	-3.35268	-0.426408
5-methylthioadenosine(mta)_c	-3.07638	-3.50279	-3.35268	-0.426408
5-methylthioadenosine(mta)_m	-3.07638	-3.50279	-3.35268	-0.426408
5-methylthioadenosine(mta)_n	-3.07638	-3.50279	-3.35268	-0.426408
5-methylthioadenosine(mta)_x	-3.07638	-3.50279	-3.35268	-0.426408
5-methylthioadenosine(mta)	-3.07638	-3.50279	-3.35268	-0.426408
6-phosphogluconate_r	-2.53413	-1.38581	-0.453398	1.14831
6-phosphogluconate_c	-2.53413	-1.38581	-0.453398	1.14831
6-phosphogluconate_x	-2.53413	-1.38581	-0.453398	1.14831
6-phosphogluconate_e	-2.53413	-1.38581	-0.453398	1.14831
6-phosphogluconate_n	-2.53413	-1.38581	-0.453398	1.14831
6-phosphogluconate_l	-2.53413	-1.38581	-0.453398	1.14831
6-phosphogluconate	-2.53413	-1.38581	-0.453398	1.14831
6-phosphogluconate_m	-2.53413	-1.38581	-0.453398	1.14831
acetyl-coa_e	2.70714	-0.0295513	3.36857	-2.73669
acetyl-coa_x	2.70714	-0.0295513	3.36857	-2.73669
acetyl-coa_r	2.70714	-0.0295513	3.36857	-2.73669
acetyl-coa_m	2.70714	-0.0295513	3.36857	-2.73669
acetyl-coa	2.70714	-0.0295513	3.36857	-2.73669
acetyl-coa_n	2.70714	-0.0295513	3.36857	-2.73669
acetyl-coa_c	2.70714	-0.0295513	3.36857	-2.73669
acetyl-coa_l	2.70714	-0.0295513	3.36857	-2.73669
acetylcarnitinec2_x	4.57985	1.00332	1.09007	-3.57653
acetylcarnitinec2_m	4.57985	1.00332	1.09007	-3.57653
acetylcarnitinec2_r	4.57985	1.00332	1.09007	-3.57653
acetylcarnitinec2_c	4.57985	1.00332	1.09007	-3.57653
acetylcarnitinec2_n	4.57985	1.00332	1.09007	-3.57653
acetylcarnitinec2	4.57985	1.00332	1.09007	-3.57653
acetylcarnitinec2_e	4.57985	1.00332	1.09007	-3.57653
acetylcarnitinec2_l	4.57985	1.00332	1.09007	-3.57653
acetylcholine_r	1.45284	-11.1398	-14.7734	-12.5927
acetylcholine_x	1.45284	-11.1398	-14.7734	-12.5927
acetylcholine_l	1.45284	-11.1398	-14.7734	-12.5927
acetylcholine_e	1.45284	-11.1398	-14.7734	-12.5927
acetylcholine_m	1.45284	-11.1398	-14.7734	-12.5927
acetylcholine_c	1.45284	-11.1398	-14.7734	-12.5927
acetylcholine	1.45284	-11.1398	-14.7734	-12.5927
acetylcholine_n	1.45284	-11.1398	-14.7734	-12.5927
adenosine_r	0.97189	-1.15681	1.21375	-2.1287
adenosine_n	0.97189	-1.15681	1.21375	-2.1287
adenosine_c	0.97189	-1.15681	1.21375	-2.1287
adenosine_e	0.97189	-1.15681	1.21375	-2.1287
adenosine_m	0.97189	-1.15681	1.21375	-2.1287
adenosine_x	0.97189	-1.15681	1.21375	-2.1287
adenosine_l	0.97189	-1.15681	1.21375	-2.1287
adenosine	0.97189	-1.15681	1.21375	-2.1287
adp_x	-1.65588	-2.13702	2.4365	-0.481143
adp_m	-1.65588	-2.13702	2.4365	-0.481143
adp_c	-1.65588	-2.13702	2.4365	-0.481143
adp	-1.65588	-2.13702	2.4365	-0.481143
adp_n	-1.65588	-2.13702	2.4365	-0.481143
adp_l	-1.65588	-2.13702	2.4365	-0.481143
adp_e	-1.65588	-2.13702	2.4365	-0.481143
adp_r	-1.65588	-2.13702	2.4365	-0.481143
adp-ribose_l	0.114876	3.03641	2.92287	2.92154
adp-ribose_x	0.114876	3.03641	2.92287	2.92154
adp-ribose_r	0.114876	3.03641	2.92287	2.92154
adp-ribose_m	0.114876	3.03641	2.92287	2.92154
adp-ribose_n	0.114876	3.03641	2.92287	2.92154
adp-ribose_e	0.114876	3.03641	2.92287	2.92154
adp-ribose	0.114876	3.03641	2.92287	2.92154
adp-ribose_c	0.114876	3.03641	2.92287	2.92154
aicar_x	11.292	11.537	5.66952	0.346481
aicar_l	11.292	11.537	5.66952	0.346481
aicar_r	11.292	11.537	5.66952	0.346481
aicar_c	11.292	11.537	5.66952	0.346481
aicar_n	11.292	11.537	5.66952	0.346481
aicar	11.292	11.537	5.66952	0.346481
aicar_m	11.292	11.537	5.66952	0.346481
aicar_e	11.292	11.537	5.66952	0.346481
alanine	-39.8545	-37.1014	-38.1363	2.7531
alanine_l	-39.8545	-37.1014	-38.1363	2.7531
alanine_r	-39.8545	-37.1014	-38.1363	2.7531
alanine_e	-39.8545	-37.1014	-38.1363	2.7531
alanine_n	-39.8545	-37.1014	-38.1363	2.7531
alanine_m	-39.8545	-37.1014	-38.1363	2.7531
alanine_c	-39.8545	-37.1014	-38.1363	2.7531
alanine_x	-39.8545	-37.1014	-38.1363	2.7531
amp_r	3.67455	4.59943	9.44176	0.92488
amp_c	3.67455	4.59943	9.44176	0.92488
amp_m	3.67455	4.59943	9.44176	0.92488
amp_x	3.67455	4.59943	9.44176	0.92488
amp	3.67455	4.59943	9.44176	0.92488
amp_e	3.67455	4.59943	9.44176	0.92488
amp_n	3.67455	4.59943	9.44176	0.92488
amp_l	3.67455	4.59943	9.44176	0.92488
arginine_x	1.98393	4.16503	3.60694	2.18111
arginine_m	1.98393	4.16503	3.60694	2.18111
arginine_l	1.98393	4.16503	3.60694	2.18111
arginine_n	1.98393	4.16503	3.60694	2.18111
arginine_e	1.98393	4.16503	3.60694	2.18111
arginine_c	1.98393	4.16503	3.60694	2.18111
arginine_r	1.98393	4.16503	3.60694	2.18111
arginine	1.98393	4.16503	3.60694	2.18111
argininosuccinate_n	-15.1555	-1.29861	-4.53849	13.8569
argininosuccinate_m	-15.1555	-1.29861	-4.53849	13.8569
argininosuccinate_x	-15.1555	-1.29861	-4.53849	13.8569
argininosuccinate_c	-15.1555	-1.29861	-4.53849	13.8569
argininosuccinate_e	-15.1555	-1.29861	-4.53849	13.8569
argininosuccinate	-15.1555	-1.29861	-4.53849	13.8569
argininosuccinate_l	-15.1555	-1.29861	-4.53849	13.8569
argininosuccinate_r	-15.1555	-1.29861	-4.53849	13.8569
asparagine_e	-50.9281	-42.0712	-39.1227	8.85687
asparagine	-50.9281	-42.0712	-39.1227	8.85687
asparagine_l	-50.9281	-42.0712	-39.1227	8.85687
asparagine_m	-50.9281	-42.0712	-39.1227	8.85687
asparagine_r	-50.9281	-42.0712	-39.1227	8.85687
asparagine_x	-50.9281	-42.0712	-39.1227	8.85687
asparagine_n	-50.9281	-42.0712	-39.1227	8.85687
asparagine_c	-50.9281	-42.0712	-39.1227	8.85687
aspartate	6.8991	14.7898	17.8792	7.89074
aspartate_m	6.8991	14.7898	17.8792	7.89074
aspartate_e	6.8991	14.7898	17.8792	7.89074
aspartate_c	6.8991	14.7898	17.8792	7.89074
aspartate_r	6.8991	14.7898	17.8792	7.89074
aspartate_x	6.8991	14.7898	17.8792	7.89074
aspartate_n	6.8991	14.7898	17.8792	7.89074
aspartate_l	6.8991	14.7898	17.8792	7.89074
atp_r	-1.37677	-2.28671	1.06195	-0.909936
atp_n	-1.37677	-2.28671	1.06195	-0.909936
atp_x	-1.37677	-2.28671	1.06195	-0.909936
atp_e	-1.37677	-2.28671	1.06195	-0.909936
atp_c	-1.37677	-2.28671	1.06195	-0.909936
atp_l	-1.37677	-2.28671	1.06195	-0.909936
atp_m	-1.37677	-2.28671	1.06195	-0.909936
atp	-1.37677	-2.28671	1.06195	-0.909936
betaalanine_n	-26.3937	-26.1247	-23.3067	0.26897
betaalanine_m	-26.3937	-26.1247	-23.3067	0.26897
betaalanine_x	-26.3937	-26.1247	-23.3067	0.26897
betaalanine	-26.3937	-26.1247	-23.3067	0.26897
betaalanine_l	-26.3937	-26.1247	-23.3067	0.26897
betaalanine_r	-26.3937	-26.1247	-23.3067	0.26897
betaalanine_c	-26.3937	-26.1247	-23.3067	0.26897
betaalanine_e	-26.3937	-26.1247	-23.3067	0.26897
beta-citrylglutamicacid_r	-12.7174	-6.29732	-1.68244	6.42012
beta-citrylglutamicacid_n	-12.7174	-6.29732	-1.68244	6.42012
beta-citrylglutamicacid	-12.7174	-6.29732	-1.68244	6.42012
beta-citrylglutamicacid_c	-12.7174	-6.29732	-1.68244	6.42012
beta-citrylglutamicacid_x	-12.7174	-6.29732	-1.68244	6.42012
beta-citrylglutamicacid_l	-12.7174	-6.29732	-1.68244	6.42012
beta-citrylglutamicacid_e	-12.7174	-6.29732	-1.68244	6.42012
beta-citrylglutamicacid_m	-12.7174	-6.29732	-1.68244	6.42012
betaine_n	-11.7469	-16.9231	-18.269	-5.17611
betaine_x	-11.7469	-16.9231	-18.269	-5.17611
betaine_r	-11.7469	-16.9231	-18.269	-5.17611
betaine_m	-11.7469	-16.9231	-18.269	-5.17611
betaine_c	-11.7469	-16.9231	-18.269	-5.17611
betaine_e	-11.7469	-16.9231	-18.269	-5.17611
betaine	-11.7469	-16.9231	-18.269	-5.17611
betaine_l	-11.7469	-16.9231	-18.269	-5.17611
butyrylcarnitinec4_r	-5.80926	-7.16429	-14.9675	-1.35503
butyrylcarnitinec4_m	-5.80926	-7.16429	-14.9675	-1.35503
butyrylcarnitinec4_c	-5.80926	-7.16429	-14.9675	-1.35503
butyrylcarnitinec4_x	-5.80926	-7.16429	-14.9675	-1.35503
butyrylcarnitinec4	-5.80926	-7.16429	-14.9675	-1.35503
butyrylcarnitinec4_l	-5.80926	-7.16429	-14.9675	-1.35503
butyrylcarnitinec4_e	-5.80926	-7.16429	-14.9675	-1.35503
butyrylcarnitinec4_n	-5.80926	-7.16429	-14.9675	-1.35503
camp	1.30987	-4.79754	-0.171687	-6.10742
camp_m	1.30987	-4.79754	-0.171687	-6.10742
camp_x	1.30987	-4.79754	-0.171687	-6.10742
camp_l	1.30987	-4.79754	-0.171687	-6.10742
camp_n	1.30987	-4.79754	-0.171687	-6.10742
camp_r	1.30987	-4.79754	-0.171687	-6.10742
camp_e	1.30987	-4.79754	-0.171687	-6.10742
camp_c	1.30987	-4.79754	-0.171687	-6.10742
carnitinamide_m	10.2077	11.9367	7.41218	1.729
carnitinamide_c	10.2077	11.9367	7.41218	1.729
carnitinamide_r	10.2077	11.9367	7.41218	1.729
carnitinamide_e	10.2077	11.9367	7.41218	1.729
carnitinamide_l	10.2077	11.9367	7.41218	1.729
carnitinamide_x	10.2077	11.9367	7.41218	1.729
carnitinamide_n	10.2077	11.9367	7.41218	1.729
carnitinamide	10.2077	11.9367	7.41218	1.729
carnitine_e	17.5933	9.76708	6.9498	-7.82627
carnitine_n	17.5933	9.76708	6.9498	-7.82627
carnitine_c	17.5933	9.76708	6.9498	-7.82627
carnitine_r	17.5933	9.76708	6.9498	-7.82627
carnitine_m	17.5933	9.76708	6.9498	-7.82627
carnitine	17.5933	9.76708	6.9498	-7.82627
carnitine_x	17.5933	9.76708	6.9498	-7.82627
carnitine_l	17.5933	9.76708	6.9498	-7.82627
carnosine	-1.33662	1.6883	1.4417	3.02492
carnosine_r	-1.33662	1.6883	1.4417	3.02492
carnosine_l	-1.33662	1.6883	1.4417	3.02492
carnosine_e	-1.33662	1.6883	1.4417	3.02492
carnosine_c	-1.33662	1.6883	1.4417	3.02492
carnosine_m	-1.33662	1.6883	1.4417	3.02492
carnosine_n	-1.33662	1.6883	1.4417	3.02492
carnosine_x	-1.33662	1.6883	1.4417	3.02492
cdp	0.587916	0.450666	1.0914	-0.13725
cdp_m	0.587916	0.450666	1.0914	-0.13725
cdp_x	0.587916	0.450666	1.0914	-0.13725
cdp_n	0.587916	0.450666	1.0914	-0.13725
cdp_r	0.587916	0.450666	1.0914	-0.13725
cdp_c	0.587916	0.450666	1.0914	-0.13725
cdp_e	0.587916	0.450666	1.0914	-0.13725
cdp_l	0.587916	0.450666	1.0914	-0.13725
cdp-ethanolamine_m	-32.8398	-22.2414	-10.7376	10.5984
cdp-ethanolamine_n	-32.8398	-22.2414	-10.7376	10.5984
cdp-ethanolamine_l	-32.8398	-22.2414	-10.7376	10.5984
cdp-ethanolamine_c	-32.8398	-22.2414	-10.7376	10.5984
cdp-ethanolamine	-32.8398	-22.2414	-10.7376	10.5984
cdp-ethanolamine_x	-32.8398	-22.2414	-10.7376	10.5984
cdp-ethanolamine_r	-32.8398	-22.2414	-10.7376	10.5984
cdp-ethanolamine_e	-32.8398	-22.2414	-10.7376	10.5984
choline_l	-11.8604	-1.72412	2.77488	10.1362
choline	-11.8604	-1.72412	2.77488	10.1362
choline_x	-11.8604	-1.72412	2.77488	10.1362
choline_m	-11.8604	-1.72412	2.77488	10.1362
choline_c	-11.8604	-1.72412	2.77488	10.1362
choline_r	-11.8604	-1.72412	2.77488	10.1362
choline_e	-11.8604	-1.72412	2.77488	10.1362
choline_n	-11.8604	-1.72412	2.77488	10.1362
aconitate_x	11.2138	10.3501	10.4229	-0.863768
aconitate_n	11.2138	10.3501	10.4229	-0.863768
aconitate_l	11.2138	10.3501	10.4229	-0.863768
aconitate_c	11.2138	10.3501	10.4229	-0.863768
aconitate	11.2138	10.3501	10.4229	-0.863768
aconitate_e	11.2138	10.3501	10.4229	-0.863768
aconitate_m	11.2138	10.3501	10.4229	-0.863768
aconitate_r	11.2138	10.3501	10.4229	-0.863768
citicoline_c	-47.0289	-30.1556	-14.4904	16.8733
citicoline_x	-47.0289	-30.1556	-14.4904	16.8733
citicoline_e	-47.0289	-30.1556	-14.4904	16.8733
citicoline_r	-47.0289	-30.1556	-14.4904	16.8733
citicoline_n	-47.0289	-30.1556	-14.4904	16.8733
citicoline	-47.0289	-30.1556	-14.4904	16.8733
citicoline_l	-47.0289	-30.1556	-14.4904	16.8733
citicoline_m	-47.0289	-30.1556	-14.4904	16.8733
citrate	9.57608	10.8711	9.36134	1.29505
citrate_n	9.57608	10.8711	9.36134	1.29505
citrate_r	9.57608	10.8711	9.36134	1.29505
citrate_x	9.57608	10.8711	9.36134	1.29505
citrate_m	9.57608	10.8711	9.36134	1.29505
citrate_c	9.57608	10.8711	9.36134	1.29505
citrate_e	9.57608	10.8711	9.36134	1.29505
citrate_l	9.57608	10.8711	9.36134	1.29505
citrulline	-14.4789	-10.4054	-9.0258	4.07345
citrulline_n	-14.4789	-10.4054	-9.0258	4.07345
citrulline_l	-14.4789	-10.4054	-9.0258	4.07345
citrulline_c	-14.4789	-10.4054	-9.0258	4.07345
citrulline_e	-14.4789	-10.4054	-9.0258	4.07345
citrulline_x	-14.4789	-10.4054	-9.0258	4.07345
citrulline_r	-14.4789	-10.4054	-9.0258	4.07345
citrulline_m	-14.4789	-10.4054	-9.0258	4.07345
cmp	2.1796	1.80657	1.1642	-0.37303
cmp_x	2.1796	1.80657	1.1642	-0.37303
cmp_l	2.1796	1.80657	1.1642	-0.37303
cmp_c	2.1796	1.80657	1.1642	-0.37303
cmp_r	2.1796	1.80657	1.1642	-0.37303
cmp_n	2.1796	1.80657	1.1642	-0.37303
cmp_e	2.1796	1.80657	1.1642	-0.37303
cmp_m	2.1796	1.80657	1.1642	-0.37303
cmp-2-aminoethylphosphonate_n	-17.5508	-6.28829	0.366299	11.2625
cmp-2-aminoethylphosphonate_c	-17.5508	-6.28829	0.366299	11.2625
cmp-2-aminoethylphosphonate_l	-17.5508	-6.28829	0.366299	11.2625
cmp-2-aminoethylphosphonate	-17.5508	-6.28829	0.366299	11.2625
cmp-2-aminoethylphosphonate_r	-17.5508	-6.28829	0.366299	11.2625
cmp-2-aminoethylphosphonate_x	-17.5508	-6.28829	0.366299	11.2625
cmp-2-aminoethylphosphonate_m	-17.5508	-6.28829	0.366299	11.2625
cmp-2-aminoethylphosphonate_e	-17.5508	-6.28829	0.366299	11.2625
cmp-acetylneuraminicacid_x	4.82437	1.50891	5.36116	-3.31546
cmp-acetylneuraminicacid	4.82437	1.50891	5.36116	-3.31546
cmp-acetylneuraminicacid_r	4.82437	1.50891	5.36116	-3.31546
cmp-acetylneuraminicacid_n	4.82437	1.50891	5.36116	-3.31546
cmp-acetylneuraminicacid_c	4.82437	1.50891	5.36116	-3.31546
cmp-acetylneuraminicacid_m	4.82437	1.50891	5.36116	-3.31546
cmp-acetylneuraminicacid_e	4.82437	1.50891	5.36116	-3.31546
cmp-acetylneuraminicacid_l	4.82437	1.50891	5.36116	-3.31546
creatine_e	15.7245	18.8268	11.1388	3.10235
creatine_n	15.7245	18.8268	11.1388	3.10235
creatine_r	15.7245	18.8268	11.1388	3.10235
creatine	15.7245	18.8268	11.1388	3.10235
creatine_c	15.7245	18.8268	11.1388	3.10235
creatine_x	15.7245	18.8268	11.1388	3.10235
creatine_m	15.7245	18.8268	11.1388	3.10235
creatine_l	15.7245	18.8268	11.1388	3.10235
creatinine	0.701924	3.59186	3.3721	2.88993
creatinine_l	0.701924	3.59186	3.3721	2.88993
creatinine_x	0.701924	3.59186	3.3721	2.88993
creatinine_m	0.701924	3.59186	3.3721	2.88993
creatinine_c	0.701924	3.59186	3.3721	2.88993
creatinine_n	0.701924	3.59186	3.3721	2.88993
creatinine_e	0.701924	3.59186	3.3721	2.88993
creatinine_r	0.701924	3.59186	3.3721	2.88993
ctp_e	0.131824	-0.105957	1.03519	-0.237781
ctp_c	0.131824	-0.105957	1.03519	-0.237781
ctp_r	0.131824	-0.105957	1.03519	-0.237781
ctp_x	0.131824	-0.105957	1.03519	-0.237781
ctp_l	0.131824	-0.105957	1.03519	-0.237781
ctp_m	0.131824	-0.105957	1.03519	-0.237781
ctp_n	0.131824	-0.105957	1.03519	-0.237781
ctp	0.131824	-0.105957	1.03519	-0.237781
cyclicadp-ribose_c	-3.12083	3.93502	6.39223	7.05584
cyclicadp-ribose_r	-3.12083	3.93502	6.39223	7.05584
cyclicadp-ribose_e	-3.12083	3.93502	6.39223	7.05584
cyclicadp-ribose_l	-3.12083	3.93502	6.39223	7.05584
cyclicadp-ribose	-3.12083	3.93502	6.39223	7.05584
cyclicadp-ribose_x	-3.12083	3.93502	6.39223	7.05584
cyclicadp-ribose_n	-3.12083	3.93502	6.39223	7.05584
cyclicadp-ribose_m	-3.12083	3.93502	6.39223	7.05584
cystathionine_r	-27.2497	-33.292	-39.8238	-6.04237
cystathionine_n	-27.2497	-33.292	-39.8238	-6.04237
cystathionine_x	-27.2497	-33.292	-39.8238	-6.04237
cystathionine_m	-27.2497	-33.292	-39.8238	-6.04237
cystathionine_l	-27.2497	-33.292	-39.8238	-6.04237
cystathionine	-27.2497	-33.292	-39.8238	-6.04237
cystathionine_c	-27.2497	-33.292	-39.8238	-6.04237
cystathionine_e	-27.2497	-33.292	-39.8238	-6.04237
cysteicacid	10.7602	11.9543	13.4886	1.19415
cysteicacid_x	10.7602	11.9543	13.4886	1.19415
cysteicacid_r	10.7602	11.9543	13.4886	1.19415
cysteicacid_m	10.7602	11.9543	13.4886	1.19415
cysteicacid_n	10.7602	11.9543	13.4886	1.19415
cysteicacid_e	10.7602	11.9543	13.4886	1.19415
cysteicacid_c	10.7602	11.9543	13.4886	1.19415
cysteicacid_l	10.7602	11.9543	13.4886	1.19415
cysteinylglycine_r	-6.68512	-11.8183	-13.0741	-5.13315
cysteinylglycine_l	-6.68512	-11.8183	-13.0741	-5.13315
cysteinylglycine_m	-6.68512	-11.8183	-13.0741	-5.13315
cysteinylglycine_c	-6.68512	-11.8183	-13.0741	-5.13315
cysteinylglycine_n	-6.68512	-11.8183	-13.0741	-5.13315
cysteinylglycine_x	-6.68512	-11.8183	-13.0741	-5.13315
cysteinylglycine	-6.68512	-11.8183	-13.0741	-5.13315
cysteinylglycine_e	-6.68512	-11.8183	-13.0741	-5.13315
cytidine_m	-3.56752	-1.54542	1.88883	2.0221
cytidine_x	-3.56752	-1.54542	1.88883	2.0221
cytidine_l	-3.56752	-1.54542	1.88883	2.0221
cytidine	-3.56752	-1.54542	1.88883	2.0221
cytidine_n	-3.56752	-1.54542	1.88883	2.0221
cytidine_c	-3.56752	-1.54542	1.88883	2.0221
cytidine_e	-3.56752	-1.54542	1.88883	2.0221
cytidine_r	-3.56752	-1.54542	1.88883	2.0221
cytosine	0.601703	2.52902	3.92244	1.92732
cytosine_r	0.601703	2.52902	3.92244	1.92732
cytosine_c	0.601703	2.52902	3.92244	1.92732
cytosine_n	0.601703	2.52902	3.92244	1.92732
cytosine_m	0.601703	2.52902	3.92244	1.92732
cytosine_l	0.601703	2.52902	3.92244	1.92732
cytosine_e	0.601703	2.52902	3.92244	1.92732
cytosine_x	0.601703	2.52902	3.92244	1.92732
datp_m	-2.64859	-3.29951	-1.17933	-0.650919
datp_r	-2.64859	-3.29951	-1.17933	-0.650919
datp_e	-2.64859	-3.29951	-1.17933	-0.650919
datp_n	-2.64859	-3.29951	-1.17933	-0.650919
datp_l	-2.64859	-3.29951	-1.17933	-0.650919
datp	-2.64859	-3.29951	-1.17933	-0.650919
datp_c	-2.64859	-3.29951	-1.17933	-0.650919
datp_x	-2.64859	-3.29951	-1.17933	-0.650919
dctp_e	-1.97845	-0.807016	0.368963	1.17143
dctp_m	-1.97845	-0.807016	0.368963	1.17143
dctp_n	-1.97845	-0.807016	0.368963	1.17143
dctp	-1.97845	-0.807016	0.368963	1.17143
dctp_x	-1.97845	-0.807016	0.368963	1.17143
dctp_l	-1.97845	-0.807016	0.368963	1.17143
dctp_c	-1.97845	-0.807016	0.368963	1.17143
dctp_r	-1.97845	-0.807016	0.368963	1.17143
deoxyadenosine_c	-0.0787832	-1.01689	0.960275	-0.938109
deoxyadenosine_l	-0.0787832	-1.01689	0.960275	-0.938109
deoxyadenosine_x	-0.0787832	-1.01689	0.960275	-0.938109
deoxyadenosine_e	-0.0787832	-1.01689	0.960275	-0.938109
deoxyadenosine_r	-0.0787832	-1.01689	0.960275	-0.938109
deoxyadenosine_m	-0.0787832	-1.01689	0.960275	-0.938109
deoxyadenosine_n	-0.0787832	-1.01689	0.960275	-0.938109
deoxyadenosine	-0.0787832	-1.01689	0.960275	-0.938109
deoxycytidine_n	-0.851064	-1.11232	-0.408378	-0.261254
deoxycytidine_l	-0.851064	-1.11232	-0.408378	-0.261254
deoxycytidine_x	-0.851064	-1.11232	-0.408378	-0.261254
deoxycytidine_m	-0.851064	-1.11232	-0.408378	-0.261254
deoxycytidine_e	-0.851064	-1.11232	-0.408378	-0.261254
deoxycytidine_c	-0.851064	-1.11232	-0.408378	-0.261254
deoxycytidine	-0.851064	-1.11232	-0.408378	-0.261254
deoxycytidine_r	-0.851064	-1.11232	-0.408378	-0.261254
deoxyribose5-phosphate_m	16.8917	19.8567	23.0283	2.96494
deoxyribose5-phosphate_c	16.8917	19.8567	23.0283	2.96494
deoxyribose5-phosphate_n	16.8917	19.8567	23.0283	2.96494
deoxyribose5-phosphate_l	16.8917	19.8567	23.0283	2.96494
deoxyribose5-phosphate_e	16.8917	19.8567	23.0283	2.96494
deoxyribose5-phosphate_x	16.8917	19.8567	23.0283	2.96494
deoxyribose5-phosphate	16.8917	19.8567	23.0283	2.96494
deoxyribose5-phosphate_r	16.8917	19.8567	23.0283	2.96494
dihydroorotate	2.0811	-0.925598	3.58705	-3.00669
dihydroorotate_l	2.0811	-0.925598	3.58705	-3.00669
dihydroorotate_n	2.0811	-0.925598	3.58705	-3.00669
dihydroorotate_r	2.0811	-0.925598	3.58705	-3.00669
dihydroorotate_m	2.0811	-0.925598	3.58705	-3.00669
dihydroorotate_e	2.0811	-0.925598	3.58705	-3.00669
dihydroorotate_c	2.0811	-0.925598	3.58705	-3.00669
dihydroorotate_x	2.0811	-0.925598	3.58705	-3.00669
dihydroxyacetonephosphate	2.72842	4.78495	8.28447	2.05653
dihydroxyacetonephosphate_r	2.72842	4.78495	8.28447	2.05653
dihydroxyacetonephosphate_n	2.72842	4.78495	8.28447	2.05653
dihydroxyacetonephosphate_x	2.72842	4.78495	8.28447	2.05653
dihydroxyacetonephosphate_l	2.72842	4.78495	8.28447	2.05653
dihydroxyacetonephosphate_c	2.72842	4.78495	8.28447	2.05653
dihydroxyacetonephosphate_e	2.72842	4.78495	8.28447	2.05653
dihydroxyacetonephosphate_m	2.72842	4.78495	8.28447	2.05653
dimethylarginine(adma+sdma)_x	3.88341	1.76904	-0.225882	-2.11437
dimethylarginine(adma+sdma)_c	3.88341	1.76904	-0.225882	-2.11437
dimethylarginine(adma+sdma)_m	3.88341	1.76904	-0.225882	-2.11437
dimethylarginine(adma+sdma)_n	3.88341	1.76904	-0.225882	-2.11437
dimethylarginine(adma+sdma)	3.88341	1.76904	-0.225882	-2.11437
dimethylarginine(adma+sdma)_l	3.88341	1.76904	-0.225882	-2.11437
dimethylarginine(adma+sdma)_r	3.88341	1.76904	-0.225882	-2.11437
dimethylarginine(adma+sdma)_e	3.88341	1.76904	-0.225882	-2.11437
dttp_l	-1.4908	-2.92495	-0.415263	-1.43415
dttp_x	-1.4908	-2.92495	-0.415263	-1.43415
dttp_n	-1.4908	-2.92495	-0.415263	-1.43415
dttp_c	-1.4908	-2.92495	-0.415263	-1.43415
dttp_r	-1.4908	-2.92495	-0.415263	-1.43415
dttp	-1.4908	-2.92495	-0.415263	-1.43415
dttp_m	-1.4908	-2.92495	-0.415263	-1.43415
dttp_e	-1.4908	-2.92495	-0.415263	-1.43415
fad_x	4.88214	2.26259	5.99368	-2.61955
fad_c	4.88214	2.26259	5.99368	-2.61955
fad_r	4.88214	2.26259	5.99368	-2.61955
fad_n	4.88214	2.26259	5.99368	-2.61955
fad_l	4.88214	2.26259	5.99368	-2.61955
fad_m	4.88214	2.26259	5.99368	-2.61955
fad_e	4.88214	2.26259	5.99368	-2.61955
fad	4.88214	2.26259	5.99368	-2.61955
faicar_e	-12.0753	-13.6374	-12.5106	-1.82749
faicar_x	-12.0753	-13.6374	-12.5106	-1.82749
faicar	-12.0753	-13.6374	-12.5106	-1.82749
faicar_c	-12.0753	-13.6374	-12.5106	-1.82749
faicar_l	-12.0753	-13.6374	-12.5106	-1.82749
faicar_m	-12.0753	-13.6374	-12.5106	-1.82749
faicar_n	-12.0753	-13.6374	-12.5106	-1.82749
faicar_r	-12.0753	-13.6374	-12.5106	-1.82749
fructose_n	6.94712	10.618	13.2441	3.67086
fructose_m	6.94712	10.618	13.2441	3.67086
fructose_e	6.94712	10.618	13.2441	3.67086
fructose_c	6.94712	10.618	13.2441	3.67086
fructose	6.94712	10.618	13.2441	3.67086
fructose_n	6.94712	10.618	13.2441	3.67086
fructose_m	6.94712	10.618	13.2441	3.67086
fructose_r	6.94712	10.618	13.2441	3.67086
fructose_r	6.94712	10.618	13.2441	3.67086
fructose_x	6.94712	10.618	13.2441	3.67086
fructose_e	6.94712	10.618	13.2441	3.67086
fructose_x	6.94712	10.618	13.2441	3.67086
fructose_l	6.94712	10.618	13.2441	3.67086
fructose_l	6.94712	10.618	13.2441	3.67086
fructose_c	6.94712	10.618	13.2441	3.67086
fructose	6.94712	10.618	13.2441	3.67086
fructose16-bisphosphate_x	-1.32595	2.14527	4.25347	3.47122
fructose16-bisphosphate_e	-1.32595	2.14527	4.25347	3.47122
fructose16-bisphosphate_l	-1.32595	2.14527	4.25347	3.47122
fructose16-bisphosphate_m	-1.32595	2.14527	4.25347	3.47122
fructose16-bisphosphate_r	-1.32595	2.14527	4.25347	3.47122
fructose16-bisphosphate_c	-1.32595	2.14527	4.25347	3.47122
fructose16-bisphosphate_n	-1.32595	2.14527	4.25347	3.47122
fructose16-bisphosphate	-1.32595	2.14527	4.25347	3.47122
fructose6-phosphate_l	0.97366	0.491637	6.58043	-0.482023
fructose6-phosphate_e	0.97366	0.491637	6.58043	-0.482023
fructose6-phosphate_m	0.97366	0.491637	6.58043	-0.482023
fructose6-phosphate_r	0.97366	0.491637	6.58043	-0.482023
fructose6-phosphate_x	0.97366	0.491637	6.58043	-0.482023
fructose6-phosphate_n	0.97366	0.491637	6.58043	-0.482023
fructose6-phosphate	0.97366	0.491637	6.58043	-0.482023
fructose6-phosphate_c	0.97366	0.491637	6.58043	-0.482023
fumarate_c	0.246174	1.45617	-0.846503	1.21
fumarate_x	0.246174	1.45617	-0.846503	1.21
fumarate	0.246174	1.45617	-0.846503	1.21
fumarate_m	0.246174	1.45617	-0.846503	1.21
fumarate_r	0.246174	1.45617	-0.846503	1.21
fumarate_n	0.246174	1.45617	-0.846503	1.21
fumarate_e	0.246174	1.45617	-0.846503	1.21
fumarate_l	0.246174	1.45617	-0.846503	1.21
gdp_e	1.0259	0.491938	2.9885	-0.53396
gdp_r	1.0259	0.491938	2.9885	-0.53396
gdp_l	1.0259	0.491938	2.9885	-0.53396
gdp_m	1.0259	0.491938	2.9885	-0.53396
gdp_x	1.0259	0.491938	2.9885	-0.53396
gdp_n	1.0259	0.491938	2.9885	-0.53396
gdp_c	1.0259	0.491938	2.9885	-0.53396
gdp	1.0259	0.491938	2.9885	-0.53396
gluconate_m	-37.2819	-43.7238	-49.6012	-6.44193
gluconate_x	-37.2819	-43.7238	-49.6012	-6.44193
gluconate_c	-37.2819	-43.7238	-49.6012	-6.44193
gluconate_n	-37.2819	-43.7238	-49.6012	-6.44193
gluconate	-37.2819	-43.7238	-49.6012	-6.44193
gluconate_l	-37.2819	-43.7238	-49.6012	-6.44193
gluconate_r	-37.2819	-43.7238	-49.6012	-6.44193
gluconate_e	-37.2819	-43.7238	-49.6012	-6.44193
glucose_x	1.95264	3.40078	3.98541	1.44814
glucose_r	1.95264	3.40078	3.98541	1.44814
glucose_n	1.95264	3.40078	3.98541	1.44814
glucose_l	1.95264	3.40078	3.98541	1.44814
glucose_e	1.95264	3.40078	3.98541	1.44814
glucose_c	1.95264	3.40078	3.98541	1.44814
glucose_c	1.95264	3.40078	3.98541	1.44814
glucose_x	1.95264	3.40078	3.98541	1.44814
glucose_e	1.95264	3.40078	3.98541	1.44814
glucose_n	1.95264	3.40078	3.98541	1.44814
glucose_r	1.95264	3.40078	3.98541	1.44814
glucose	1.95264	3.40078	3.98541	1.44814
glucose_m	1.95264	3.40078	3.98541	1.44814
glucose_l	1.95264	3.40078	3.98541	1.44814
glucose	1.95264	3.40078	3.98541	1.44814
glucose_m	1.95264	3.40078	3.98541	1.44814
glucose1-phosphate	-12.0451	-9.91783	-6.97282	2.12731
glucose1-phosphate_x	-12.0451	-9.91783	-6.97282	2.12731
glucose1-phosphate_r	-12.0451	-9.91783	-6.97282	2.12731
glucose1-phosphate_c	-12.0451	-9.91783	-6.97282	2.12731
glucose1-phosphate_m	-12.0451	-9.91783	-6.97282	2.12731
glucose1-phosphate_e	-12.0451	-9.91783	-6.97282	2.12731
glucose1-phosphate_n	-12.0451	-9.91783	-6.97282	2.12731
glucose1-phosphate_l	-12.0451	-9.91783	-6.97282	2.12731
glucose6-phosphate_e	1.27719	-1.08212	4.17461	-2.35932
glucose6-phosphate_x	1.27719	-1.08212	4.17461	-2.35932
glucose6-phosphate_c	1.27719	-1.08212	4.17461	-2.35932
glucose6-phosphate_l	1.27719	-1.08212	4.17461	-2.35932
glucose6-phosphate_n	1.27719	-1.08212	4.17461	-2.35932
glucose6-phosphate	1.27719	-1.08212	4.17461	-2.35932
glucose6-phosphate_r	1.27719	-1.08212	4.17461	-2.35932
glucose6-phosphate_m	1.27719	-1.08212	4.17461	-2.35932
glucuronicacid_e	14.7368	6.29238	-0.335519	-8.44446
glucuronicacid_r	14.7368	6.29238	-0.335519	-8.44446
glucuronicacid_c	14.7368	6.29238	-0.335519	-8.44446
glucuronicacid_x	14.7368	6.29238	-0.335519	-8.44446
glucuronicacid_n	14.7368	6.29238	-0.335519	-8.44446
glucuronicacid	14.7368	6.29238	-0.335519	-8.44446
glucuronicacid_l	14.7368	6.29238	-0.335519	-8.44446
glucuronicacid_m	14.7368	6.29238	-0.335519	-8.44446
glutamate_x	11.5105	16.092	15.9244	4.58153
glutamate	11.5105	16.092	15.9244	4.58153
glutamate_l	11.5105	16.092	15.9244	4.58153
glutamate_c	11.5105	16.092	15.9244	4.58153
glutamate_n	11.5105	16.092	15.9244	4.58153
glutamate_m	11.5105	16.092	15.9244	4.58153
glutamate_e	11.5105	16.092	15.9244	4.58153
glutamate_r	11.5105	16.092	15.9244	4.58153
glutamine_c	-6.05254	-1.09179	-0.980387	4.96075
glutamine_m	-6.05254	-1.09179	-0.980387	4.96075
glutamine_l	-6.05254	-1.09179	-0.980387	4.96075
glutamine_n	-6.05254	-1.09179	-0.980387	4.96075
glutamine_x	-6.05254	-1.09179	-0.980387	4.96075
glutamine	-6.05254	-1.09179	-0.980387	4.96075
glutamine_e	-6.05254	-1.09179	-0.980387	4.96075
glutamine_r	-6.05254	-1.09179	-0.980387	4.96075
glutamylcysteine_c	-2.89518	-6.77983	-10.8204	-3.88466
glutamylcysteine	-2.89518	-6.77983	-10.8204	-3.88466
glutamylcysteine_m	-2.89518	-6.77983	-10.8204	-3.88466
glutamylcysteine_e	-2.89518	-6.77983	-10.8204	-3.88466
glutamylcysteine_r	-2.89518	-6.77983	-10.8204	-3.88466
glutamylcysteine_l	-2.89518	-6.77983	-10.8204	-3.88466
glutamylcysteine_n	-2.89518	-6.77983	-10.8204	-3.88466
glutamylcysteine_x	-2.89518	-6.77983	-10.8204	-3.88466
glutamylglutamate_x	7.61284	6.48783	7.61731	-1.12501
glutamylglutamate_c	7.61284	6.48783	7.61731	-1.12501
glutamylglutamate_n	7.61284	6.48783	7.61731	-1.12501
glutamylglutamate_m	7.61284	6.48783	7.61731	-1.12501
glutamylglutamate	7.61284	6.48783	7.61731	-1.12501
glutamylglutamate_e	7.61284	6.48783	7.61731	-1.12501
glutamylglutamate_l	7.61284	6.48783	7.61731	-1.12501
glutamylglutamate_r	7.61284	6.48783	7.61731	-1.12501
gsh_c	-6.33358	-12.1013	-14.3553	-5.76773
gsh_x	-6.33358	-12.1013	-14.3553	-5.76773
gsh	-6.33358	-12.1013	-14.3553	-5.76773
gsh_r	-6.33358	-12.1013	-14.3553	-5.76773
gsh_l	-6.33358	-12.1013	-14.3553	-5.76773
gsh_e	-6.33358	-12.1013	-14.3553	-5.76773
gsh_m	-6.33358	-12.1013	-14.3553	-5.76773
gsh_n	-6.33358	-12.1013	-14.3553	-5.76773
glutathioneoxidized_r	-10.5567	-16.5992	-19.3937	-6.04247
glutathioneoxidized	-10.5567	-16.5992	-19.3937	-6.04247
glutathioneoxidized_m	-10.5567	-16.5992	-19.3937	-6.04247
glutathioneoxidized_c	-10.5567	-16.5992	-19.3937	-6.04247
glutathioneoxidized_l	-10.5567	-16.5992	-19.3937	-6.04247
glutathioneoxidized_n	-10.5567	-16.5992	-19.3937	-6.04247
glutathioneoxidized_x	-10.5567	-16.5992	-19.3937	-6.04247
glutathioneoxidized_e	-10.5567	-16.5992	-19.3937	-6.04247
glyceraldehyde3-phosphate_l	6.99389	1.0266	-2.06935	-5.96729
glyceraldehyde3-phosphate_m	6.99389	1.0266	-2.06935	-5.96729
glyceraldehyde3-phosphate_x	6.99389	1.0266	-2.06935	-5.96729
glyceraldehyde3-phosphate_e	6.99389	1.0266	-2.06935	-5.96729
glyceraldehyde3-phosphate_e	6.99389	1.0266	-2.06935	-5.96729
glyceraldehyde3-phosphate_m	6.99389	1.0266	-2.06935	-5.96729
glyceraldehyde3-phosphate	6.99389	1.0266	-2.06935	-5.96729
glyceraldehyde3-phosphate_l	6.99389	1.0266	-2.06935	-5.96729
glyceraldehyde3-phosphate_r	6.99389	1.0266	-2.06935	-5.96729
glyceraldehyde3-phosphate_c	6.99389	1.0266	-2.06935	-5.96729
glyceraldehyde3-phosphate_n	6.99389	1.0266	-2.06935	-5.96729
glyceraldehyde3-phosphate	6.99389	1.0266	-2.06935	-5.96729
glyceraldehyde3-phosphate_x	6.99389	1.0266	-2.06935	-5.96729
glyceraldehyde3-phosphate_n	6.99389	1.0266	-2.06935	-5.96729
glyceraldehyde3-phosphate_c	6.99389	1.0266	-2.06935	-5.96729
glyceraldehyde3-phosphate_r	6.99389	1.0266	-2.06935	-5.96729
glycerol3-phosphate_x	-27.5696	-9.0739	-0.295859	18.4957
glycerol3-phosphate_n	-27.5696	-9.0739	-0.295859	18.4957
glycerol3-phosphate_m	-27.5696	-9.0739	-0.295859	18.4957
glycerol3-phosphate_l	-27.5696	-9.0739	-0.295859	18.4957
glycerol3-phosphate_c	-27.5696	-9.0739	-0.295859	18.4957
glycerol3-phosphate	-27.5696	-9.0739	-0.295859	18.4957
glycerol3-phosphate_e	-27.5696	-9.0739	-0.295859	18.4957
glycerol3-phosphate_r	-27.5696	-9.0739	-0.295859	18.4957
glycerophosphocholine_x	-13.9979	3.2036	19.9739	17.2015
glycerophosphocholine_n	-13.9979	3.2036	19.9739	17.2015
glycerophosphocholine_e	-13.9979	3.2036	19.9739	17.2015
glycerophosphocholine_r	-13.9979	3.2036	19.9739	17.2015
glycerophosphocholine_c	-13.9979	3.2036	19.9739	17.2015
glycerophosphocholine	-13.9979	3.2036	19.9739	17.2015
glycerophosphocholine_l	-13.9979	3.2036	19.9739	17.2015
glycerophosphocholine_m	-13.9979	3.2036	19.9739	17.2015
glycerylphosphorylethanolamine_m	-36.5163	-19.9705	-6.22211	16.5458
glycerylphosphorylethanolamine	-36.5163	-19.9705	-6.22211	16.5458
glycerylphosphorylethanolamine_r	-36.5163	-19.9705	-6.22211	16.5458
glycerylphosphorylethanolamine_c	-36.5163	-19.9705	-6.22211	16.5458
glycerylphosphorylethanolamine_n	-36.5163	-19.9705	-6.22211	16.5458
glycerylphosphorylethanolamine_x	-36.5163	-19.9705	-6.22211	16.5458
glycerylphosphorylethanolamine_l	-36.5163	-19.9705	-6.22211	16.5458
glycerylphosphorylethanolamine_e	-36.5163	-19.9705	-6.22211	16.5458
glycerophosphoinositol_e	-11.2964	-10.03	-13.4544	1.2664
glycerophosphoinositol_c	-11.2964	-10.03	-13.4544	1.2664
glycerophosphoinositol_x	-11.2964	-10.03	-13.4544	1.2664
glycerophosphoinositol_n	-11.2964	-10.03	-13.4544	1.2664
glycerophosphoinositol	-11.2964	-10.03	-13.4544	1.2664
glycerophosphoinositol_l	-11.2964	-10.03	-13.4544	1.2664
glycerophosphoinositol_m	-11.2964	-10.03	-13.4544	1.2664
glycerophosphoinositol_r	-11.2964	-10.03	-13.4544	1.2664
glycine_c	-54.4097	-47.0449	-42.6084	7.36472
glycine_e	-54.4097	-47.0449	-42.6084	7.36472
glycine_x	-54.4097	-47.0449	-42.6084	7.36472
glycine_l	-54.4097	-47.0449	-42.6084	7.36472
glycine_m	-54.4097	-47.0449	-42.6084	7.36472
glycine_r	-54.4097	-47.0449	-42.6084	7.36472
glycine_n	-54.4097	-47.0449	-42.6084	7.36472
glycine	-54.4097	-47.0449	-42.6084	7.36472
gmp_n	0.0883689	0.0116973	2.0564	-0.0766716
gmp_x	0.0883689	0.0116973	2.0564	-0.0766716
gmp_c	0.0883689	0.0116973	2.0564	-0.0766716
gmp	0.0883689	0.0116973	2.0564	-0.0766716
gmp_l	0.0883689	0.0116973	2.0564	-0.0766716
gmp_e	0.0883689	0.0116973	2.0564	-0.0766716
gmp_r	0.0883689	0.0116973	2.0564	-0.0766716
gmp_m	0.0883689	0.0116973	2.0564	-0.0766716
gtp_l	0.51183	0.144299	2.43993	-0.367531
gtp	0.51183	0.144299	2.43993	-0.367531
gtp_x	0.51183	0.144299	2.43993	-0.367531
gtp_e	0.51183	0.144299	2.43993	-0.367531
gtp_m	0.51183	0.144299	2.43993	-0.367531
gtp_c	0.51183	0.144299	2.43993	-0.367531
gtp_r	0.51183	0.144299	2.43993	-0.367531
gtp_n	0.51183	0.144299	2.43993	-0.367531
guanosine_x	-0.368703	0.498581	2.5393	0.867284
guanosine_n	-0.368703	0.498581	2.5393	0.867284
guanosine_e	-0.368703	0.498581	2.5393	0.867284
guanosine_c	-0.368703	0.498581	2.5393	0.867284
guanosine_r	-0.368703	0.498581	2.5393	0.867284
guanosine_l	-0.368703	0.498581	2.5393	0.867284
guanosine_m	-0.368703	0.498581	2.5393	0.867284
guanosine	-0.368703	0.498581	2.5393	0.867284
hexosaminephosphate_c	-24.0128	-24.9487	-24.584	-0.935877
hexosaminephosphate_r	-24.0128	-24.9487	-24.584	-0.935877
hexosaminephosphate	-24.0128	-24.9487	-24.584	-0.935877
hexosaminephosphate_e	-24.0128	-24.9487	-24.584	-0.935877
hexosaminephosphate_x	-24.0128	-24.9487	-24.584	-0.935877
hexosaminephosphate_l	-24.0128	-24.9487	-24.584	-0.935877
hexosaminephosphate_n	-24.0128	-24.9487	-24.584	-0.935877
hexosaminephosphate_m	-24.0128	-24.9487	-24.584	-0.935877
histidine_n	-14.2239	-11.5586	-12.1992	2.66531
histidine_c	-14.2239	-11.5586	-12.1992	2.66531
histidine_x	-14.2239	-11.5586	-12.1992	2.66531
histidine	-14.2239	-11.5586	-12.1992	2.66531
histidine_r	-14.2239	-11.5586	-12.1992	2.66531
histidine_l	-14.2239	-11.5586	-12.1992	2.66531
histidine_m	-14.2239	-11.5586	-12.1992	2.66531
histidine_e	-14.2239	-11.5586	-12.1992	2.66531
homoarginine	3.72518	4.27015	1.4492	0.54497
homoarginine_e	3.72518	4.27015	1.4492	0.54497
homoarginine_m	3.72518	4.27015	1.4492	0.54497
homoarginine_x	3.72518	4.27015	1.4492	0.54497
homoarginine_c	3.72518	4.27015	1.4492	0.54497
homoarginine_n	3.72518	4.27015	1.4492	0.54497
homoarginine_l	3.72518	4.27015	1.4492	0.54497
homoarginine_r	3.72518	4.27015	1.4492	0.54497
hypotaurine_n	20.0066	13.6985	11.6045	-6.30802
hypotaurine_e	20.0066	13.6985	11.6045	-6.30802
hypotaurine_c	20.0066	13.6985	11.6045	-6.30802
hypotaurine_x	20.0066	13.6985	11.6045	-6.30802
hypotaurine_r	20.0066	13.6985	11.6045	-6.30802
hypotaurine_l	20.0066	13.6985	11.6045	-6.30802
hypotaurine_m	20.0066	13.6985	11.6045	-6.30802
hypotaurine	20.0066	13.6985	11.6045	-6.30802
hypoxanthine_n	0.547358	-0.278872	-1.11353	-0.82623
hypoxanthine_x	0.547358	-0.278872	-1.11353	-0.82623
hypoxanthine_r	0.547358	-0.278872	-1.11353	-0.82623
hypoxanthine_c	0.547358	-0.278872	-1.11353	-0.82623
hypoxanthine_e	0.547358	-0.278872	-1.11353	-0.82623
hypoxanthine	0.547358	-0.278872	-1.11353	-0.82623
hypoxanthine_m	0.547358	-0.278872	-1.11353	-0.82623
hypoxanthine_l	0.547358	-0.278872	-1.11353	-0.82623
imp_r	4.68276	7.28216	1.05509	2.59941
imp_e	4.68276	7.28216	1.05509	2.59941
imp_c	4.68276	7.28216	1.05509	2.59941
imp_x	4.68276	7.28216	1.05509	2.59941
imp_n	4.68276	7.28216	1.05509	2.59941
imp_m	4.68276	7.28216	1.05509	2.59941
imp	4.68276	7.28216	1.05509	2.59941
imp_l	4.68276	7.28216	1.05509	2.59941
indole_m	-13.0452	-8.12691	-6.33079	4.91824
indole_x	-13.0452	-8.12691	-6.33079	4.91824
indole_e	-13.0452	-8.12691	-6.33079	4.91824
indole_c	-13.0452	-8.12691	-6.33079	4.91824
indole	-13.0452	-8.12691	-6.33079	4.91824
indole_l	-13.0452	-8.12691	-6.33079	4.91824
indole_n	-13.0452	-8.12691	-6.33079	4.91824
indole_r	-13.0452	-8.12691	-6.33079	4.91824
indole-3-lactate_r	-4.87289	-6.10626	-5.44309	-1.23337
indole-3-lactate_n	-4.87289	-6.10626	-5.44309	-1.23337
indole-3-lactate_l	-4.87289	-6.10626	-5.44309	-1.23337
indole-3-lactate	-4.87289	-6.10626	-5.44309	-1.23337
indole-3-lactate_e	-4.87289	-6.10626	-5.44309	-1.23337
indole-3-lactate_x	-4.87289	-6.10626	-5.44309	-1.23337
indole-3-lactate_c	-4.87289	-6.10626	-5.44309	-1.23337
indole-3-lactate_m	-4.87289	-6.10626	-5.44309	-1.23337
inosine_r	3.83109	-0.982309	0.083628	-4.8134
inosine_m	3.83109	-0.982309	0.083628	-4.8134
inosine_c	3.83109	-0.982309	0.083628	-4.8134
inosine_e	3.83109	-0.982309	0.083628	-4.8134
inosine_x	3.83109	-0.982309	0.083628	-4.8134
inosine_n	3.83109	-0.982309	0.083628	-4.8134
inosine_l	3.83109	-0.982309	0.083628	-4.8134
inosine	3.83109	-0.982309	0.083628	-4.8134
isoleucine	-9.38166	-4.47032	-2.80393	4.91135
isoleucine_m	-9.38166	-4.47032	-2.80393	4.91135
isoleucine_x	-9.38166	-4.47032	-2.80393	4.91135
isoleucine_l	-9.38166	-4.47032	-2.80393	4.91135
isoleucine_r	-9.38166	-4.47032	-2.80393	4.91135
isoleucine_n	-9.38166	-4.47032	-2.80393	4.91135
isoleucine_c	-9.38166	-4.47032	-2.80393	4.91135
isoleucine_e	-9.38166	-4.47032	-2.80393	4.91135
isovalerylcarnitinec5_x	15.4136	11.8178	13.8607	-3.59582
isovalerylcarnitinec5_l	15.4136	11.8178	13.8607	-3.59582
isovalerylcarnitinec5	15.4136	11.8178	13.8607	-3.59582
isovalerylcarnitinec5_n	15.4136	11.8178	13.8607	-3.59582
isovalerylcarnitinec5_r	15.4136	11.8178	13.8607	-3.59582
isovalerylcarnitinec5_c	15.4136	11.8178	13.8607	-3.59582
isovalerylcarnitinec5_e	15.4136	11.8178	13.8607	-3.59582
isovalerylcarnitinec5_m	15.4136	11.8178	13.8607	-3.59582
kmv_n	0.658722	2.04154	1.99865	1.38281
kmv_r	0.658722	2.04154	1.99865	1.38281
kmv_e	0.658722	2.04154	1.99865	1.38281
kmv_m	0.658722	2.04154	1.99865	1.38281
kmv	0.658722	2.04154	1.99865	1.38281
kmv_c	0.658722	2.04154	1.99865	1.38281
kmv_x	0.658722	2.04154	1.99865	1.38281
kmv_l	0.658722	2.04154	1.99865	1.38281
lactate_x	-1.36892	4.21511	3.60796	5.58403
lactate_l	-1.36892	4.21511	3.60796	5.58403
lactate_e	-1.36892	4.21511	3.60796	5.58403
lactate_n	-1.36892	4.21511	3.60796	5.58403
lactate_m	-1.36892	4.21511	3.60796	5.58403
lactate_c	-1.36892	4.21511	3.60796	5.58403
lactate_r	-1.36892	4.21511	3.60796	5.58403
lactate	-1.36892	4.21511	3.60796	5.58403
leucine_n	-13.5627	-8.21475	-4.94699	5.34791
leucine_e	-13.5627	-8.21475	-4.94699	5.34791
leucine_r	-13.5627	-8.21475	-4.94699	5.34791
leucine_l	-13.5627	-8.21475	-4.94699	5.34791
leucine_c	-13.5627	-8.21475	-4.94699	5.34791
leucine	-13.5627	-8.21475	-4.94699	5.34791
leucine_m	-13.5627	-8.21475	-4.94699	5.34791
leucine_x	-13.5627	-8.21475	-4.94699	5.34791
lysine_c	2.61097	4.63268	2.9518	2.0217
lysine_l	2.61097	4.63268	2.9518	2.0217
lysine_n	2.61097	4.63268	2.9518	2.0217
lysine_m	2.61097	4.63268	2.9518	2.0217
lysine	2.61097	4.63268	2.9518	2.0217
lysine_x	2.61097	4.63268	2.9518	2.0217
lysine_r	2.61097	4.63268	2.9518	2.0217
lysine_e	2.61097	4.63268	2.9518	2.0217
malate_n	0.658256	2.34613	-0.445116	1.68788
malate_r	0.658256	2.34613	-0.445116	1.68788
malate_m	0.658256	2.34613	-0.445116	1.68788
malate_c	0.658256	2.34613	-0.445116	1.68788
malate	0.658256	2.34613	-0.445116	1.68788
malate_e	0.658256	2.34613	-0.445116	1.68788
malate_c	0.658256	2.34613	-0.445116	1.68788
malate_l	0.658256	2.34613	-0.445116	1.68788
malate_l	0.658256	2.34613	-0.445116	1.68788
malate_m	0.658256	2.34613	-0.445116	1.68788
malate	0.658256	2.34613	-0.445116	1.68788
malate_x	0.658256	2.34613	-0.445116	1.68788
malate_e	0.658256	2.34613	-0.445116	1.68788
malate_x	0.658256	2.34613	-0.445116	1.68788
malate_r	0.658256	2.34613	-0.445116	1.68788
malate_n	0.658256	2.34613	-0.445116	1.68788
malonate_x	-0.348803	1.47324	0.735189	1.78966
malonate_e	-0.348803	1.47324	0.735189	1.78966
malonate_r	-0.348803	1.47324	0.735189	1.78966
malonate	-0.348803	1.47324	0.735189	1.78966
malonate_c	-0.348803	1.47324	0.735189	1.78966
malonate_m	-0.348803	1.47324	0.735189	1.78966
malonate_l	-0.348803	1.47324	0.735189	1.78966
malonate_n	-0.348803	1.47324	0.735189	1.78966
mesaconate_x	19.2643	19.5578	20.7856	0.293547
mesaconate_m	19.2643	19.5578	20.7856	0.293547
mesaconate_e	19.2643	19.5578	20.7856	0.293547
mesaconate	19.2643	19.5578	20.7856	0.293547
mesaconate_r	19.2643	19.5578	20.7856	0.293547
mesaconate_n	19.2643	19.5578	20.7856	0.293547
mesaconate_l	19.2643	19.5578	20.7856	0.293547
mesaconate_c	19.2643	19.5578	20.7856	0.293547
methionine_e	-19.5349	-13.3651	-9.37493	6.16977
methionine	-19.5349	-13.3651	-9.37493	6.16977
methionine_l	-19.5349	-13.3651	-9.37493	6.16977
methionine_e	-19.5349	-13.3651	-9.37493	6.16977
methionine_c	-19.5349	-13.3651	-9.37493	6.16977
methionine_l	-19.5349	-13.3651	-9.37493	6.16977
methionine_r	-19.5349	-13.3651	-9.37493	6.16977
methionine_x	-19.5349	-13.3651	-9.37493	6.16977
methionine_c	-19.5349	-13.3651	-9.37493	6.16977
methionine	-19.5349	-13.3651	-9.37493	6.16977
methionine_m	-19.5349	-13.3651	-9.37493	6.16977
methionine_x	-19.5349	-13.3651	-9.37493	6.16977
methionine_m	-19.5349	-13.3651	-9.37493	6.16977
methionine_r	-19.5349	-13.3651	-9.37493	6.16977
methionine_n	-19.5349	-13.3651	-9.37493	6.16977
methionine_n	-19.5349	-13.3651	-9.37493	6.16977
methioninesulfoxide_e	-4.07448	-4.41067	-5.88596	-0.336184
methioninesulfoxide_r	-4.07448	-4.41067	-5.88596	-0.336184
methioninesulfoxide_c	-4.07448	-4.41067	-5.88596	-0.336184
methioninesulfoxide_n	-4.07448	-4.41067	-5.88596	-0.336184
methioninesulfoxide_m	-4.07448	-4.41067	-5.88596	-0.336184
methioninesulfoxide_l	-4.07448	-4.41067	-5.88596	-0.336184
methioninesulfoxide	-4.07448	-4.41067	-5.88596	-0.336184
methioninesulfoxide_x	-4.07448	-4.41067	-5.88596	-0.336184
methylhistidine_n	-10.1277	-5.77649	-4.24742	4.35122
methylhistidine	-10.1277	-5.77649	-4.24742	4.35122
methylhistidine_e	-10.1277	-5.77649	-4.24742	4.35122
methylhistidine_m	-10.1277	-5.77649	-4.24742	4.35122
methylhistidine_x	-10.1277	-5.77649	-4.24742	4.35122
methylhistidine_r	-10.1277	-5.77649	-4.24742	4.35122
methylhistidine_c	-10.1277	-5.77649	-4.24742	4.35122
methylhistidine_l	-10.1277	-5.77649	-4.24742	4.35122
methylindole	-11.0127	-7.5713	-5.45148	3.44142
methylindole_x	-11.0127	-7.5713	-5.45148	3.44142
methylindole_e	-11.0127	-7.5713	-5.45148	3.44142
methylindole_r	-11.0127	-7.5713	-5.45148	3.44142
methylindole_m	-11.0127	-7.5713	-5.45148	3.44142
methylindole_c	-11.0127	-7.5713	-5.45148	3.44142
methylindole_l	-11.0127	-7.5713	-5.45148	3.44142
methylindole_n	-11.0127	-7.5713	-5.45148	3.44142
methylmalonylcarnitinec3-dc-m_r	49.5642	60.2922	63.1462	10.7279
methylmalonylcarnitinec3-dc-m_m	49.5642	60.2922	63.1462	10.7279
methylmalonylcarnitinec3-dc-m_n	49.5642	60.2922	63.1462	10.7279
methylmalonylcarnitinec3-dc-m	49.5642	60.2922	63.1462	10.7279
methylmalonylcarnitinec3-dc-m_c	49.5642	60.2922	63.1462	10.7279
methylmalonylcarnitinec3-dc-m_l	49.5642	60.2922	63.1462	10.7279
methylmalonylcarnitinec3-dc-m_x	49.5642	60.2922	63.1462	10.7279
methylmalonylcarnitinec3-dc-m_e	49.5642	60.2922	63.1462	10.7279
mevalonicacid5-pyrophosphate_l	3.29214	0.998033	0.765278	-2.29411
mevalonicacid5-pyrophosphate_x	3.29214	0.998033	0.765278	-2.29411
mevalonicacid5-pyrophosphate_c	3.29214	0.998033	0.765278	-2.29411
mevalonicacid5-pyrophosphate_m	3.29214	0.998033	0.765278	-2.29411
mevalonicacid5-pyrophosphate_n	3.29214	0.998033	0.765278	-2.29411
mevalonicacid5-pyrophosphate_e	3.29214	0.998033	0.765278	-2.29411
mevalonicacid5-pyrophosphate	3.29214	0.998033	0.765278	-2.29411
mevalonicacid5-pyrophosphate_r	3.29214	0.998033	0.765278	-2.29411
myo-inositol_n	26.9802	33.4359	36.3818	6.45579
myo-inositol_m	26.9802	33.4359	36.3818	6.45579
myo-inositol_l	26.9802	33.4359	36.3818	6.45579
myo-inositol	26.9802	33.4359	36.3818	6.45579
myo-inositol_e	26.9802	33.4359	36.3818	6.45579
myo-inositol_x	26.9802	33.4359	36.3818	6.45579
myo-inositol_r	26.9802	33.4359	36.3818	6.45579
myo-inositol_c	26.9802	33.4359	36.3818	6.45579
n-acetylalanine_l	-15.4019	-14.6666	-14.0138	0.735333
n-acetylalanine_x	-15.4019	-14.6666	-14.0138	0.735333
n-acetylalanine_r	-15.4019	-14.6666	-14.0138	0.735333
n-acetylalanine_n	-15.4019	-14.6666	-14.0138	0.735333
n-acetylalanine	-15.4019	-14.6666	-14.0138	0.735333
n-acetylalanine_e	-15.4019	-14.6666	-14.0138	0.735333
n-acetylalanine_m	-15.4019	-14.6666	-14.0138	0.735333
n-acetylalanine_c	-15.4019	-14.6666	-14.0138	0.735333
n-acetylaspartate_n	-77.3682	-140.469	-135.681	-63.1009
n-acetylaspartate_c	-77.3682	-140.469	-135.681	-63.1009
n-acetylaspartate_l	-77.3682	-140.469	-135.681	-63.1009
n-acetylaspartate	-77.3682	-140.469	-135.681	-63.1009
n-acetylaspartate_r	-77.3682	-140.469	-135.681	-63.1009
n-acetylaspartate_x	-77.3682	-140.469	-135.681	-63.1009
n-acetylaspartate_e	-77.3682	-140.469	-135.681	-63.1009
n-acetylaspartate_m	-77.3682	-140.469	-135.681	-63.1009
n-acetylaspartylglutamate_c	-73.656	-105.364	-98.9689	-31.7083
n-acetylaspartylglutamate_n	-73.656	-105.364	-98.9689	-31.7083
n-acetylaspartylglutamate_m	-73.656	-105.364	-98.9689	-31.7083
n-acetylaspartylglutamate_r	-73.656	-105.364	-98.9689	-31.7083
n-acetylaspartylglutamate	-73.656	-105.364	-98.9689	-31.7083
n-acetylaspartylglutamate_e	-73.656	-105.364	-98.9689	-31.7083
n-acetylaspartylglutamate_x	-73.656	-105.364	-98.9689	-31.7083
n-acetylaspartylglutamate_l	-73.656	-105.364	-98.9689	-31.7083
n-acetylglutamate	-42.1889	-41.731	-42.903	0.457897
n-acetylglutamate_e	-42.1889	-41.731	-42.903	0.457897
n-acetylglutamate_c	-42.1889	-41.731	-42.903	0.457897
n-acetylglutamate_l	-42.1889	-41.731	-42.903	0.457897
n-acetylglutamate_m	-42.1889	-41.731	-42.903	0.457897
n-acetylglutamate_r	-42.1889	-41.731	-42.903	0.457897
n-acetylglutamate_x	-42.1889	-41.731	-42.903	0.457897
n-acetylglutamate_n	-42.1889	-41.731	-42.903	0.457897
n-acetylhistidine_e	-4.43899	-1.60828	-1.35794	2.83071
n-acetylhistidine_m	-4.43899	-1.60828	-1.35794	2.83071
n-acetylhistidine_l	-4.43899	-1.60828	-1.35794	2.83071
n-acetylhistidine_n	-4.43899	-1.60828	-1.35794	2.83071
n-acetylhistidine_c	-4.43899	-1.60828	-1.35794	2.83071
n-acetylhistidine	-4.43899	-1.60828	-1.35794	2.83071
n-acetylhistidine_x	-4.43899	-1.60828	-1.35794	2.83071
n-acetylhistidine_r	-4.43899	-1.60828	-1.35794	2.83071
n-acetylmethionine_m	-22.7054	-21.1539	-22.0932	1.55152
n-acetylmethionine_l	-22.7054	-21.1539	-22.0932	1.55152
n-acetylmethionine	-22.7054	-21.1539	-22.0932	1.55152
n-acetylmethionine_c	-22.7054	-21.1539	-22.0932	1.55152
n-acetylmethionine_n	-22.7054	-21.1539	-22.0932	1.55152
n-acetylmethionine_e	-22.7054	-21.1539	-22.0932	1.55152
n-acetylmethionine_r	-22.7054	-21.1539	-22.0932	1.55152
n-acetylmethionine_x	-22.7054	-21.1539	-22.0932	1.55152
n-acetylneuramicacid	13.1385	19.9871	15.2846	6.84862
n-acetylneuramicacid_c	13.1385	19.9871	15.2846	6.84862
n-acetylneuramicacid_n	13.1385	19.9871	15.2846	6.84862
n-acetylneuramicacid_r	13.1385	19.9871	15.2846	6.84862
n-acetylneuramicacid_l	13.1385	19.9871	15.2846	6.84862
n-acetylneuramicacid_x	13.1385	19.9871	15.2846	6.84862
n-acetylneuramicacid_m	13.1385	19.9871	15.2846	6.84862
n-acetylneuramicacid_e	13.1385	19.9871	15.2846	6.84862
acetylornithine_m	-11.8055	-6.88859	-6.13194	4.91696
acetylornithine	-11.8055	-6.88859	-6.13194	4.91696
acetylornithine_e	-11.8055	-6.88859	-6.13194	4.91696
acetylornithine_x	-11.8055	-6.88859	-6.13194	4.91696
acetylornithine_l	-11.8055	-6.88859	-6.13194	4.91696
acetylornithine_n	-11.8055	-6.88859	-6.13194	4.91696
acetylornithine_r	-11.8055	-6.88859	-6.13194	4.91696
acetylornithine_c	-11.8055	-6.88859	-6.13194	4.91696
n-carbamoylaspartate_m	-0.0629363	0.398556	4.61397	0.461492
n-carbamoylaspartate_r	-0.0629363	0.398556	4.61397	0.461492
n-carbamoylaspartate_e	-0.0629363	0.398556	4.61397	0.461492
n-carbamoylaspartate_c	-0.0629363	0.398556	4.61397	0.461492
n-carbamoylaspartate_l	-0.0629363	0.398556	4.61397	0.461492
n-carbamoylaspartate_x	-0.0629363	0.398556	4.61397	0.461492
n-carbamoylaspartate_n	-0.0629363	0.398556	4.61397	0.461492
n-carbamoylaspartate	-0.0629363	0.398556	4.61397	0.461492
nad_r	-1.04829	5.58409	8.59436	6.63238
nad	-1.04829	5.58409	8.59436	6.63238
nad_x	-1.04829	5.58409	8.59436	6.63238
nad_n	-1.04829	5.58409	8.59436	6.63238
nad_c	-1.04829	5.58409	8.59436	6.63238
nad_m	-1.04829	5.58409	8.59436	6.63238
nad_e	-1.04829	5.58409	8.59436	6.63238
nad_l	-1.04829	5.58409	8.59436	6.63238
nadh_m	-7.02869	-0.312511	-3.2086	6.71618
nadh_l	-7.02869	-0.312511	-3.2086	6.71618
nadh_n	-7.02869	-0.312511	-3.2086	6.71618
nadh_r	-7.02869	-0.312511	-3.2086	6.71618
nadh_x	-7.02869	-0.312511	-3.2086	6.71618
nadh_e	-7.02869	-0.312511	-3.2086	6.71618
nadh	-7.02869	-0.312511	-3.2086	6.71618
nadh_c	-7.02869	-0.312511	-3.2086	6.71618
nadp_e	5.03897	-2.14662	5.17607	-7.1856
nadp_r	5.03897	-2.14662	5.17607	-7.1856
nadp_m	5.03897	-2.14662	5.17607	-7.1856
nadp	5.03897	-2.14662	5.17607	-7.1856
nadp_x	5.03897	-2.14662	5.17607	-7.1856
nadp_l	5.03897	-2.14662	5.17607	-7.1856
nadp_c	5.03897	-2.14662	5.17607	-7.1856
nadp_n	5.03897	-2.14662	5.17607	-7.1856
nadph_e	1.56826	3.75683	4.53064	2.18857
nadph_n	1.56826	3.75683	4.53064	2.18857
nadph_c	1.56826	3.75683	4.53064	2.18857
nadph_r	1.56826	3.75683	4.53064	2.18857
nadph_x	1.56826	3.75683	4.53064	2.18857
nadph	1.56826	3.75683	4.53064	2.18857
nadph_l	1.56826	3.75683	4.53064	2.18857
nadph_m	1.56826	3.75683	4.53064	2.18857
ophthalmate_x	-32.7233	-23.3524	-16.6204	9.37098
ophthalmate_r	-32.7233	-23.3524	-16.6204	9.37098
ophthalmate_n	-32.7233	-23.3524	-16.6204	9.37098
ophthalmate_e	-32.7233	-23.3524	-16.6204	9.37098
ophthalmate_c	-32.7233	-23.3524	-16.6204	9.37098
ophthalmate_m	-32.7233	-23.3524	-16.6204	9.37098
ophthalmate	-32.7233	-23.3524	-16.6204	9.37098
ophthalmate_l	-32.7233	-23.3524	-16.6204	9.37098
ornithine_n	-11.8376	-8.97312	-10.0502	2.86446
ornithine_x	-11.8376	-8.97312	-10.0502	2.86446
ornithine_m	-11.8376	-8.97312	-10.0502	2.86446
ornithine_x	-11.8376	-8.97312	-10.0502	2.86446
ornithine	-11.8376	-8.97312	-10.0502	2.86446
ornithine_c	-11.8376	-8.97312	-10.0502	2.86446
ornithine_m	-11.8376	-8.97312	-10.0502	2.86446
ornithine_e	-11.8376	-8.97312	-10.0502	2.86446
ornithine_n	-11.8376	-8.97312	-10.0502	2.86446
ornithine_l	-11.8376	-8.97312	-10.0502	2.86446
ornithine_l	-11.8376	-8.97312	-10.0502	2.86446
ornithine_r	-11.8376	-8.97312	-10.0502	2.86446
ornithine_r	-11.8376	-8.97312	-10.0502	2.86446
ornithine_e	-11.8376	-8.97312	-10.0502	2.86446
ornithine	-11.8376	-8.97312	-10.0502	2.86446
ornithine_c	-11.8376	-8.97312	-10.0502	2.86446
oroticacid_c	-2.52924	-1.65953	3.18168	0.869715
oroticacid_x	-2.52924	-1.65953	3.18168	0.869715
oroticacid_n	-2.52924	-1.65953	3.18168	0.869715
oroticacid	-2.52924	-1.65953	3.18168	0.869715
oroticacid_l	-2.52924	-1.65953	3.18168	0.869715
oroticacid_e	-2.52924	-1.65953	3.18168	0.869715
oroticacid_r	-2.52924	-1.65953	3.18168	0.869715
oroticacid_m	-2.52924	-1.65953	3.18168	0.869715
orotidine_r	20.7455	20.9726	15.7304	0.227123
orotidine_e	20.7455	20.9726	15.7304	0.227123
orotidine_l	20.7455	20.9726	15.7304	0.227123
orotidine_n	20.7455	20.9726	15.7304	0.227123
orotidine_c	20.7455	20.9726	15.7304	0.227123
orotidine_m	20.7455	20.9726	15.7304	0.227123
orotidine	20.7455	20.9726	15.7304	0.227123
orotidine_x	20.7455	20.9726	15.7304	0.227123
pantothenate_r	19.4546	15.5366	13.6858	-3.91795
pantothenate_m	19.4546	15.5366	13.6858	-3.91795
pantothenate_e	19.4546	15.5366	13.6858	-3.91795
pantothenate_l	19.4546	15.5366	13.6858	-3.91795
pantothenate_x	19.4546	15.5366	13.6858	-3.91795
pantothenate_n	19.4546	15.5366	13.6858	-3.91795
pantothenate	19.4546	15.5366	13.6858	-3.91795
pantothenate_c	19.4546	15.5366	13.6858	-3.91795
pentosephosphates_m	0.923254	3.35957	0.694346	2.43632
pentosephosphates_n	0.923254	3.35957	0.694346	2.43632
pentosephosphates_x	0.923254	3.35957	0.694346	2.43632
pentosephosphates_l	0.923254	3.35957	0.694346	2.43632
pentosephosphates_r	0.923254	3.35957	0.694346	2.43632
pentosephosphates_e	0.923254	3.35957	0.694346	2.43632
pentosephosphates	0.923254	3.35957	0.694346	2.43632
pentosephosphates_c	0.923254	3.35957	0.694346	2.43632
phenylalanine_c	-13.2315	-8.51167	-5.14414	4.7198
phenylalanine_e	-13.2315	-8.51167	-5.14414	4.7198
phenylalanine_l	-13.2315	-8.51167	-5.14414	4.7198
phenylalanine_r	-13.2315	-8.51167	-5.14414	4.7198
phenylalanine_n	-13.2315	-8.51167	-5.14414	4.7198
phenylalanine_x	-13.2315	-8.51167	-5.14414	4.7198
phenylalanine	-13.2315	-8.51167	-5.14414	4.7198
phenylalanine_m	-13.2315	-8.51167	-5.14414	4.7198
phosphocreatine_n	-62.5579	-55.9282	-73.5393	6.62968
phosphocreatine_x	-62.5579	-55.9282	-73.5393	6.62968
phosphocreatine_r	-62.5579	-55.9282	-73.5393	6.62968
phosphocreatine_l	-62.5579	-55.9282	-73.5393	6.62968
phosphocreatine_e	-62.5579	-55.9282	-73.5393	6.62968
phosphocreatine_m	-62.5579	-55.9282	-73.5393	6.62968
phosphocreatine	-62.5579	-55.9282	-73.5393	6.62968
phosphocreatine_c	-62.5579	-55.9282	-73.5393	6.62968
phosphoenolpyruvate_r	2.28744	9.90944	7.16113	7.622
phosphoenolpyruvate_m	2.28744	9.90944	7.16113	7.622
phosphoenolpyruvate_x	2.28744	9.90944	7.16113	7.622
phosphoenolpyruvate	2.28744	9.90944	7.16113	7.622
phosphoenolpyruvate_c	2.28744	9.90944	7.16113	7.622
phosphoenolpyruvate_n	2.28744	9.90944	7.16113	7.622
phosphoenolpyruvate_l	2.28744	9.90944	7.16113	7.622
phosphoenolpyruvate_e	2.28744	9.90944	7.16113	7.622
phosphoethanolamine_n	-53.8273	-50.441	-31.1609	3.38631
phosphoethanolamine_x	-53.8273	-50.441	-31.1609	3.38631
phosphoethanolamine_l	-53.8273	-50.441	-31.1609	3.38631
phosphoethanolamine_r	-53.8273	-50.441	-31.1609	3.38631
phosphoethanolamine_m	-53.8273	-50.441	-31.1609	3.38631
phosphoethanolamine	-53.8273	-50.441	-31.1609	3.38631
phosphoethanolamine_c	-53.8273	-50.441	-31.1609	3.38631
phosphoethanolamine_e	-53.8273	-50.441	-31.1609	3.38631
phosphorylcholine	-25.9796	-42.4483	-35.745	-16.4687
phosphorylcholine_c	-25.9796	-42.4483	-35.745	-16.4687
phosphorylcholine_m	-25.9796	-42.4483	-35.745	-16.4687
phosphorylcholine_x	-25.9796	-42.4483	-35.745	-16.4687
phosphorylcholine_l	-25.9796	-42.4483	-35.745	-16.4687
phosphorylcholine_r	-25.9796	-42.4483	-35.745	-16.4687
phosphorylcholine_e	-25.9796	-42.4483	-35.745	-16.4687
phosphorylcholine_n	-25.9796	-42.4483	-35.745	-16.4687
proline_r	-29.3637	-23.67	-26.6305	5.69366
proline_l	-29.3637	-23.67	-26.6305	5.69366
proline_x	-29.3637	-23.67	-26.6305	5.69366
proline	-29.3637	-23.67	-26.6305	5.69366
proline_m	-29.3637	-23.67	-26.6305	5.69366
proline_n	-29.3637	-23.67	-26.6305	5.69366
proline_c	-29.3637	-23.67	-26.6305	5.69366
proline_e	-29.3637	-23.67	-26.6305	5.69366
propionylcarnitinec3_l	4.61005	-1.02155	-0.781489	-5.63161
propionylcarnitinec3_m	4.61005	-1.02155	-0.781489	-5.63161
propionylcarnitinec3_n	4.61005	-1.02155	-0.781489	-5.63161
propionylcarnitinec3_e	4.61005	-1.02155	-0.781489	-5.63161
propionylcarnitinec3	4.61005	-1.02155	-0.781489	-5.63161
propionylcarnitinec3_x	4.61005	-1.02155	-0.781489	-5.63161
propionylcarnitinec3_c	4.61005	-1.02155	-0.781489	-5.63161
propionylcarnitinec3_r	4.61005	-1.02155	-0.781489	-5.63161
pyroglutamicacid_x	0.0887202	2.3647	0.172608	2.27598
pyroglutamicacid	0.0887202	2.3647	0.172608	2.27598
pyroglutamicacid_e	0.0887202	2.3647	0.172608	2.27598
pyroglutamicacid_l	0.0887202	2.3647	0.172608	2.27598
pyroglutamicacid_n	0.0887202	2.3647	0.172608	2.27598
pyroglutamicacid_m	0.0887202	2.3647	0.172608	2.27598
pyroglutamicacid_c	0.0887202	2.3647	0.172608	2.27598
pyroglutamicacid_r	0.0887202	2.3647	0.172608	2.27598
pyruvate_n	2.79492	4.89166	6.60286	2.09674
pyruvate_l	2.79492	4.89166	6.60286	2.09674
pyruvate	2.79492	4.89166	6.60286	2.09674
pyruvate_x	2.79492	4.89166	6.60286	2.09674
pyruvate_m	2.79492	4.89166	6.60286	2.09674
pyruvate_c	2.79492	4.89166	6.60286	2.09674
pyruvate_r	2.79492	4.89166	6.60286	2.09674
pyruvate_e	2.79492	4.89166	6.60286	2.09674
2sc_r	-11.3996	-9.53542	-10.0393	1.86422
2sc	-11.3996	-9.53542	-10.0393	1.86422
2sc_e	-11.3996	-9.53542	-10.0393	1.86422
2sc_l	-11.3996	-9.53542	-10.0393	1.86422
2sc_c	-11.3996	-9.53542	-10.0393	1.86422
2sc_m	-11.3996	-9.53542	-10.0393	1.86422
2sc_x	-11.3996	-9.53542	-10.0393	1.86422
2sc_n	-11.3996	-9.53542	-10.0393	1.86422
s-adenosylhomocysteine_x	-6.9548	-8.11894	-10.6664	-1.16415
s-adenosylhomocysteine	-6.9548	-8.11894	-10.6664	-1.16415
s-adenosylhomocysteine_m	-6.9548	-8.11894	-10.6664	-1.16415
s-adenosylhomocysteine_e	-6.9548	-8.11894	-10.6664	-1.16415
s-adenosylhomocysteine_c	-6.9548	-8.11894	-10.6664	-1.16415
s-adenosylhomocysteine_r	-6.9548	-8.11894	-10.6664	-1.16415
s-adenosylhomocysteine_l	-6.9548	-8.11894	-10.6664	-1.16415
s-adenosylhomocysteine_n	-6.9548	-8.11894	-10.6664	-1.16415
s-adenosylmethionine_m	18.2465	22.8386	24.7764	4.59206
s-adenosylmethionine_n	18.2465	22.8386	24.7764	4.59206
s-adenosylmethionine_x	18.2465	22.8386	24.7764	4.59206
s-adenosylmethionine_r	18.2465	22.8386	24.7764	4.59206
s-adenosylmethionine_c	18.2465	22.8386	24.7764	4.59206
s-adenosylmethionine_e	18.2465	22.8386	24.7764	4.59206
s-adenosylmethionine_l	18.2465	22.8386	24.7764	4.59206
s-adenosylmethionine	18.2465	22.8386	24.7764	4.59206
lactoylgsh_c	0.780348	0.565828	-1.54642	-0.21452
lactoylgsh	0.780348	0.565828	-1.54642	-0.21452
lactoylgsh_e	0.780348	0.565828	-1.54642	-0.21452
lactoylgsh_m	0.780348	0.565828	-1.54642	-0.21452
lactoylgsh_x	0.780348	0.565828	-1.54642	-0.21452
lactoylgsh_l	0.780348	0.565828	-1.54642	-0.21452
lactoylgsh_r	0.780348	0.565828	-1.54642	-0.21452
lactoylgsh_n	0.780348	0.565828	-1.54642	-0.21452
sedoheptulose7-phosphate_l	-10.4417	-0.597722	-3.01266	9.84396
sedoheptulose7-phosphate_n	-10.4417	-0.597722	-3.01266	9.84396
sedoheptulose7-phosphate	-10.4417	-0.597722	-3.01266	9.84396
sedoheptulose7-phosphate_c	-10.4417	-0.597722	-3.01266	9.84396
sedoheptulose7-phosphate_e	-10.4417	-0.597722	-3.01266	9.84396
sedoheptulose7-phosphate_r	-10.4417	-0.597722	-3.01266	9.84396
sedoheptulose7-phosphate_m	-10.4417	-0.597722	-3.01266	9.84396
sedoheptulose7-phosphate_x	-10.4417	-0.597722	-3.01266	9.84396
serine	-46.5288	-40.3697	-36.3415	6.15906
serine_c	-46.5288	-40.3697	-36.3415	6.15906
serine_x	-46.5288	-40.3697	-36.3415	6.15906
serine_m	-46.5288	-40.3697	-36.3415	6.15906
serine_c	-46.5288	-40.3697	-36.3415	6.15906
serine	-46.5288	-40.3697	-36.3415	6.15906
serine_e	-46.5288	-40.3697	-36.3415	6.15906
serine_e	-46.5288	-40.3697	-36.3415	6.15906
serine_r	-46.5288	-40.3697	-36.3415	6.15906
serine_x	-46.5288	-40.3697	-36.3415	6.15906
serine_n	-46.5288	-40.3697	-36.3415	6.15906
serine_l	-46.5288	-40.3697	-36.3415	6.15906
serine_r	-46.5288	-40.3697	-36.3415	6.15906
serine_n	-46.5288	-40.3697	-36.3415	6.15906
serine_l	-46.5288	-40.3697	-36.3415	6.15906
serine_m	-46.5288	-40.3697	-36.3415	6.15906
succinate_l	-5.89266	-6.39556	-5.45689	-0.502898
succinate_r	-5.89266	-6.39556	-5.45689	-0.502898
succinate_c	-5.89266	-6.39556	-5.45689	-0.502898
succinate_x	-5.89266	-6.39556	-5.45689	-0.502898
succinate	-5.89266	-6.39556	-5.45689	-0.502898
succinate_m	-5.89266	-6.39556	-5.45689	-0.502898
succinate_n	-5.89266	-6.39556	-5.45689	-0.502898
succinate_e	-5.89266	-6.39556	-5.45689	-0.502898
succinicglutathione_c	-15.1211	-14.463	-16.855	0.658084
succinicglutathione_l	-15.1211	-14.463	-16.855	0.658084
succinicglutathione_m	-15.1211	-14.463	-16.855	0.658084
succinicglutathione_n	-15.1211	-14.463	-16.855	0.658084
succinicglutathione_x	-15.1211	-14.463	-16.855	0.658084
succinicglutathione	-15.1211	-14.463	-16.855	0.658084
succinicglutathione_r	-15.1211	-14.463	-16.855	0.658084
succinicglutathione_e	-15.1211	-14.463	-16.855	0.658084
taurine	31.0884	24.946	22.0897	-6.14238
taurine_e	31.0884	24.946	22.0897	-6.14238
taurine_r	31.0884	24.946	22.0897	-6.14238
taurine_x	31.0884	24.946	22.0897	-6.14238
taurine_c	31.0884	24.946	22.0897	-6.14238
taurine_n	31.0884	24.946	22.0897	-6.14238
taurine_l	31.0884	24.946	22.0897	-6.14238
taurine_m	31.0884	24.946	22.0897	-6.14238
thiamine_l	-6.71841	-7.11544	-6.2462	-0.397022
thiamine_n	-6.71841	-7.11544	-6.2462	-0.397022
thiamine_r	-6.71841	-7.11544	-6.2462	-0.397022
thiamine_c	-6.71841	-7.11544	-6.2462	-0.397022
thiamine_m	-6.71841	-7.11544	-6.2462	-0.397022
thiamine_x	-6.71841	-7.11544	-6.2462	-0.397022
thiamine	-6.71841	-7.11544	-6.2462	-0.397022
thiamine_e	-6.71841	-7.11544	-6.2462	-0.397022
threonine_c	-40.3513	-36.1296	-34.2758	4.22168
threonine_n	-40.3513	-36.1296	-34.2758	4.22168
threonine	-40.3513	-36.1296	-34.2758	4.22168
threonine_l	-40.3513	-36.1296	-34.2758	4.22168
threonine_r	-40.3513	-36.1296	-34.2758	4.22168
threonine_m	-40.3513	-36.1296	-34.2758	4.22168
threonine_e	-40.3513	-36.1296	-34.2758	4.22168
threonine_x	-40.3513	-36.1296	-34.2758	4.22168
trans-4-hydroxyproline_n	-31.3271	-29.0901	-28.3718	2.23694
trans-4-hydroxyproline_r	-31.3271	-29.0901	-28.3718	2.23694
trans-4-hydroxyproline_c	-31.3271	-29.0901	-28.3718	2.23694
trans-4-hydroxyproline_m	-31.3271	-29.0901	-28.3718	2.23694
trans-4-hydroxyproline_e	-31.3271	-29.0901	-28.3718	2.23694
trans-4-hydroxyproline	-31.3271	-29.0901	-28.3718	2.23694
trans-4-hydroxyproline_x	-31.3271	-29.0901	-28.3718	2.23694
trans-4-hydroxyproline_l	-31.3271	-29.0901	-28.3718	2.23694
trimethyllysine_e	2.68547	-0.6674	-3.20251	-3.35287
trimethyllysine_l	2.68547	-0.6674	-3.20251	-3.35287
trimethyllysine_m	2.68547	-0.6674	-3.20251	-3.35287
trimethyllysine_c	2.68547	-0.6674	-3.20251	-3.35287
trimethyllysine_r	2.68547	-0.6674	-3.20251	-3.35287
trimethyllysine	2.68547	-0.6674	-3.20251	-3.35287
trimethyllysine_n	2.68547	-0.6674	-3.20251	-3.35287
trimethyllysine_x	2.68547	-0.6674	-3.20251	-3.35287
tryptophan_m	-14.4907	-9.26419	-7.01183	5.22654
tryptophan_m	-14.4907	-9.26419	-7.01183	5.22654
tryptophan_x	-14.4907	-9.26419	-7.01183	5.22654
tryptophan_r	-14.4907	-9.26419	-7.01183	5.22654
tryptophan_l	-14.4907	-9.26419	-7.01183	5.22654
tryptophan_l	-14.4907	-9.26419	-7.01183	5.22654
tryptophan_c	-14.4907	-9.26419	-7.01183	5.22654
tryptophan	-14.4907	-9.26419	-7.01183	5.22654
tryptophan_e	-14.4907	-9.26419	-7.01183	5.22654
tryptophan_n	-14.4907	-9.26419	-7.01183	5.22654
tryptophan_n	-14.4907	-9.26419	-7.01183	5.22654
tryptophan_r	-14.4907	-9.26419	-7.01183	5.22654
tryptophan_x	-14.4907	-9.26419	-7.01183	5.22654
tryptophan_e	-14.4907	-9.26419	-7.01183	5.22654
tryptophan_c	-14.4907	-9.26419	-7.01183	5.22654
tryptophan	-14.4907	-9.26419	-7.01183	5.22654
tyrosine_c	-6.38251	-3.00153	-3.73251	3.38098
tyrosine_e	-6.38251	-3.00153	-3.73251	3.38098
tyrosine_l	-6.38251	-3.00153	-3.73251	3.38098
tyrosine_r	-6.38251	-3.00153	-3.73251	3.38098
tyrosine_m	-6.38251	-3.00153	-3.73251	3.38098
tyrosine_n	-6.38251	-3.00153	-3.73251	3.38098
tyrosine	-6.38251	-3.00153	-3.73251	3.38098
tyrosine_e	-6.38251	-3.00153	-3.73251	3.38098
tyrosine_n	-6.38251	-3.00153	-3.73251	3.38098
tyrosine_l	-6.38251	-3.00153	-3.73251	3.38098
tyrosine_x	-6.38251	-3.00153	-3.73251	3.38098
tyrosine_m	-6.38251	-3.00153	-3.73251	3.38098
tyrosine_c	-6.38251	-3.00153	-3.73251	3.38098
tyrosine_r	-6.38251	-3.00153	-3.73251	3.38098
tyrosine	-6.38251	-3.00153	-3.73251	3.38098
tyrosine_x	-6.38251	-3.00153	-3.73251	3.38098
udp	3.28008	2.5434	2.37385	-0.736682
udp_r	3.28008	2.5434	2.37385	-0.736682
udp_c	3.28008	2.5434	2.37385	-0.736682
udp_m	3.28008	2.5434	2.37385	-0.736682
udp_n	3.28008	2.5434	2.37385	-0.736682
udp_l	3.28008	2.5434	2.37385	-0.736682
udp_e	3.28008	2.5434	2.37385	-0.736682
udp_x	3.28008	2.5434	2.37385	-0.736682
udp-glcnac_r	-4.71527	-5.25395	-3.22601	-0.538677
udp-glcnac_x	-4.71527	-5.25395	-3.22601	-0.538677
udp-glcnac_c	-4.71527	-5.25395	-3.22601	-0.538677
udp-glcnac	-4.71527	-5.25395	-3.22601	-0.538677
udp-glcnac_n	-4.71527	-5.25395	-3.22601	-0.538677
udp-glcnac_l	-4.71527	-5.25395	-3.22601	-0.538677
udp-glcnac_m	-4.71527	-5.25395	-3.22601	-0.538677
udp-glcnac_e	-4.71527	-5.25395	-3.22601	-0.538677
ump_l	9.47552	9.15469	7.86574	-0.320833
ump_e	9.47552	9.15469	7.86574	-0.320833
ump_r	9.47552	9.15469	7.86574	-0.320833
ump_x	9.47552	9.15469	7.86574	-0.320833
ump_m	9.47552	9.15469	7.86574	-0.320833
ump_c	9.47552	9.15469	7.86574	-0.320833
ump_n	9.47552	9.15469	7.86574	-0.320833
ump	9.47552	9.15469	7.86574	-0.320833
uricacid	2.55601	5.07384	3.88991	2.51783
uricacid_n	2.55601	5.07384	3.88991	2.51783
uricacid_l	2.55601	5.07384	3.88991	2.51783
uricacid_c	2.55601	5.07384	3.88991	2.51783
uricacid_e	2.55601	5.07384	3.88991	2.51783
uricacid_r	2.55601	5.07384	3.88991	2.51783
uricacid_x	2.55601	5.07384	3.88991	2.51783
uricacid_m	2.55601	5.07384	3.88991	2.51783
uridine_c	2.23758	-0.407346	1.21714	-2.64493
uridine_m	2.23758	-0.407346	1.21714	-2.64493
uridine_l	2.23758	-0.407346	1.21714	-2.64493
uridine_e	2.23758	-0.407346	1.21714	-2.64493
uridine_n	2.23758	-0.407346	1.21714	-2.64493
uridine_x	2.23758	-0.407346	1.21714	-2.64493
uridine	2.23758	-0.407346	1.21714	-2.64493
uridine_r	2.23758	-0.407346	1.21714	-2.64493
utp_e	2.70181	1.80271	2.17693	-0.899096
utp_c	2.70181	1.80271	2.17693	-0.899096
utp_l	2.70181	1.80271	2.17693	-0.899096
utp_r	2.70181	1.80271	2.17693	-0.899096
utp	2.70181	1.80271	2.17693	-0.899096
utp_n	2.70181	1.80271	2.17693	-0.899096
utp_x	2.70181	1.80271	2.17693	-0.899096
utp_m	2.70181	1.80271	2.17693	-0.899096
valine_e	-6.05862	-1.73239	-0.0208844	4.32623
valine_n	-6.05862	-1.73239	-0.0208844	4.32623
valine_r	-6.05862	-1.73239	-0.0208844	4.32623
valine_c	-6.05862	-1.73239	-0.0208844	4.32623
valine_l	-6.05862	-1.73239	-0.0208844	4.32623
valine_x	-6.05862	-1.73239	-0.0208844	4.32623
valine_m	-6.05862	-1.73239	-0.0208844	4.32623
valine	-6.05862	-1.73239	-0.0208844	4.32623
xanthine_n	-3.61951	-0.271884	0.116173	3.34763
xanthine_e	-3.61951	-0.271884	0.116173	3.34763
xanthine_m	-3.61951	-0.271884	0.116173	3.34763
xanthine_r	-3.61951	-0.271884	0.116173	3.34763
xanthine_x	-3.61951	-0.271884	0.116173	3.34763
xanthine_l	-3.61951	-0.271884	0.116173	3.34763
xanthine_c	-3.61951	-0.271884	0.116173	3.34763
xanthine	-3.61951	-0.271884	0.116173	3.34763

[truncated: 68 more sheets: Fig.3b, Fig.4b, Fig.4c, Fig.4d, Fig.4e, Fig.4f, Fig.4g, Fig.4h, Fig.5a, Fig.5b_1, Fig.5b_2, Fig.5c, Fig.5d, Fig.5e, Fig.6a, Fig.6b, Fig.6c, Fig.6d, Fig.6e, Fig.6f …]
